# Supplementary material for: A comparison of the transcriptome of Drosophila melanogaster in response to entomopathogenic fungus, ionizing radiation, starvation and cold shock
Source: BMC Genomics. 2015 Dec 16;16(Suppl 13):S8. doi: 10.1186/1471-2164-16-S13-S8 (PMC4686790; doi:10.1186/1471-2164-16-S13-S8)
Supplement: Additional file 1 — Table S1 Significant gene lists (with FDRs and log fold changes) [file 1471-2164-16-S13-S8-S1.xls]

## Sheet: temp4
FBtr	Gene Symbol	temp4_FDR	temp4_lgFC
FBtr0079239	Vm26Aa	0.00396484	-3.85067
FBtr0333232	Vm26Aa	0.00396484	-3.85067
FBtr0114229		0.00748682	-3.73135
FBtr0114220		0.00932081	-3.68163
FBtr0114283	CR41619	0.00748682	-3.67413
FBtr0114193		0.00748682	-3.64033
FBtr0114230		0.00748682	-3.57534
FBtr0114251		0.00748682	-3.56916
FBtr0114259	CR41583	0.00748682	-3.559
FBtr0114216	CR40679	0.00748682	-3.51347
FBtr0114215		0.00748682	-3.51228
FBtr0114203		0.00603186	-3.45574
FBtr0091788	snoRNA:Psi28S-3342	0.00152821	-3.43075
FBtr0114223	CR40766	0.00603186	-3.38614
FBtr0304129	MtnE	0.00152821	-3.38368
FBtr0114208	CR40639	0.00487877	-3.28829
FBtr0114209	CR40640	0.00487877	-3.2799
FBtr0114211	CR40642	0.00487877	-3.27989
FBtr0114280	CR41613	0.00487877	-3.27968
FBtr0114253	CR41544	0.00487877	-3.27785
FBtr0114210	CR40641	0.00487877	-3.27783
FBtr0114250		0.00487877	-3.27497
FBtr0114249	CR41535	0.00487877	-3.2712
FBtr0114214	CR40668	0.00487877	-3.25118
FBtr0114192		0.00487877	-3.21027
FBtr0114285	CR41621	0.00487877	-3.20666
FBtr0114277		0.00487877	-3.20173
FBtr0114268		0.00487877	-3.14394
FBtr0114221		0.00487877	-3.07748
FBtr0308064	MtnD	0.00108442	-3.07408
FBtr0114207	CR40621	0.00487877	-2.86588
FBtr0081624	7SLRNA:CR32864	0.00487877	-2.85913
FBtr0302398	7SLRNA:CR42652	0.00487877	-2.85913
FBtr0114224		0.00487877	-2.84872
FBtr0114275	CR41607	0.00487877	-2.84538
FBtr0114219		0.00487877	-2.83418
FBtr0114228	CR40959	0.00487877	-2.83066
FBtr0114261	CR41590	0.00487877	-2.8222
FBtr0114273		0.00487877	-2.81696
FBtr0114286	CR42195	0.00487877	-2.81271
FBtr0114218	CR40712	0.00487877	-2.77418
FBtr0114281		0.00487877	-2.76015
FBtr0114256		0.00396484	-2.66249
FBtr0114187	CR40502	0.00396484	-2.6274
FBtr0080521	Vm34Ca	0.00266232	-2.52241
FBtr0076573	Cp19	0.00108442	-2.45318
FBtr0302992	LManIV	0.000731822	-2.43988
FBtr0079055	Jon25Bii	6.62259e-07	-2.29442
FBtr0086378	5SrRNA:CR33386	0.00266232	-2.19722
FBtr0080656	CG15282	3.45307e-07	-2.18865
FBtr0302946	CG15282	3.45307e-07	-2.17283
FBtr0086514	CG18607	2.30246e-08	-2.16874
FBtr0085033	TwdlR	0.00266232	-2.12806
FBtr0086426	5SrRNA:CR33434	0.00323953	-2.07944
FBtr0086373	5SrRNA:CR33381	0.00323953	-2.07944
FBtr0086388	5SrRNA:CR33396	0.00323953	-2.07944
FBtr0079241	CG13998	0.00323953	-2.06683
FBtr0071203	Cp36	0.00128277	-2.05966
FBtr0112764	CG34458	0.00323953	-2.05406
FBtr0091605	snoRNA:U3:54Ab	0.00108442	-2.04913
FBtr0091925	snoRNA:U3:54Aa	0.00108442	-2.04913
FBtr0088707	PGRP-SC1a	0.000715094	-2.02102
FBtr0086268	CG13427	0.000687482	-2.00348
FBtr0088708	PGRP-SC1b	0.000715094	-1.98955
FBtr0079171	Vm26Ab	0.00152821	-1.98887
FBtr0310345	CG43659	0.00182954	-1.95438
FBtr0086384	5SrRNA:CR33392	0.00487877	-1.94591
FBtr0086377	5SrRNA:CR33385	0.00487877	-1.94591
FBtr0086368	5SrRNA:CR33376	0.00487877	-1.94591
FBtr0086396	5SrRNA:CR33404	0.00487877	-1.94591
FBtr0086423	5SrRNA:CR33431	0.00487877	-1.94591
FBtr0086428	5SrRNA:CR33436	0.00487877	-1.94591
FBtr0091917	snoRNA:Psi18S-176	0.00487877	-1.94591
FBtr0079203	Muc26B	0.00323953	-1.90083
FBtr0086562	CG10476	0.00108442	-1.88959
FBtr0302954	CG42704	0.00266232	-1.88899
FBtr0085034	TwdlS	0.000731822	-1.8778
FBtr0086366	5SrRNA:CR33374	0.00603186	-1.79176
FBtr0086374	5SrRNA:CR33382	0.00603186	-1.79176
FBtr0086413	5SrRNA:CR33421	0.00603186	-1.79176
FBtr0086387	5SrRNA:CR33395	0.00603186	-1.79176
FBtr0086417	5SrRNA:CR33425	0.00603186	-1.79176
FBtr0073306	CG7465	0.00603186	-1.79176
FBtr0086416	5SrRNA:CR33424	0.00603186	-1.79176
FBtr0086389	5SrRNA:CR33397	0.00603186	-1.79176
FBtr0086380	5SrRNA:CR33388	0.00603186	-1.79176
FBtr0086405	5SrRNA:CR33413	0.00603186	-1.79176
FBtr0086407	5SrRNA:CR33415	0.00603186	-1.79176
FBtr0086351	5SrRNA:CR33359	0.00603186	-1.79176
FBtr0086350	5SrRNA:CR33358	0.00603186	-1.79176
FBtr0086352	5SrRNA:CR33360	0.00603186	-1.79176
FBtr0086362	5SrRNA:CR33370	0.00603186	-1.79176
FBtr0076096	Sgs3	0.00323953	-1.75384
FBtr0071893	CG9825	0.000928119	-1.74786
FBtr0071419	Yp1	0.00396484	-1.73711
FBtr0077025	CG5568	0.00182954	-1.73139
FBtr0303306		0.00748682	-1.7226
FBtr0100856	mt:tRNA:M	0.00182954	-1.7146
FBtr0083444	Eh	0.00323953	-1.69158
FBtr0100432	Jon25Bi	2.30246e-08	-1.67195
FBtr0071894	CG9826	2.30246e-08	-1.62632
FBtr0071895		2.30246e-08	-1.62632
FBtr0086360	5SrRNA:CR33368	0.00932081	-1.60944
FBtr0086421	5SrRNA:CR33429	0.00932081	-1.60944
FBtr0086437	5SrRNA:CR33445	0.00932081	-1.60944
FBtr0302955	CG42705	0.00932081	-1.60944
FBtr0086406	5SrRNA:CR33414	0.00932081	-1.60944
FBtr0086369	5SrRNA:CR33377	0.00932081	-1.60944
FBtr0086349	5SrRNA:CR33357	0.00932081	-1.60944
FBtr0086438	5SrRNA:CR33446	0.00932081	-1.60944
FBtr0300451	CG31205	0.00266232	-1.60377
FBtr0077067	Jon65Ai	0.000715094	-1.56538
FBtr0080782	CG15253	1.77974e-07	-1.54634
FBtr0086998	CG30457	0.00487877	-1.54599
FBtr0071309	CG15369	0.00182954	-1.53365
FBtr0303313	CR33929	0.011628	-1.52585
FBtr0114202	CR40594	0.00323953	-1.50041
FBtr0334049	CR43984	0.000687482	-1.49809
FBtr0076389	CG18180	0.000821103	-1.49554
FBtr0082861	CG9759	0.000731822	-1.49437
FBtr0082512	Hsp70Aa	5.68036e-11	-1.49293
FBtr0300592	CG18606	0.00152821	-1.49138
FBtr0082482	Hsp70Ab	5.68036e-11	-1.49045
FBtr0085626	CG15533	1.1485e-08	-1.47854
FBtr0083884	MtnC	0.00152821	-1.4633
FBtr0329828	CR17024	0.000755037	-1.46064
FBtr0114184		0.00603186	-1.46052
FBtr0300313	Sfp60F	0.000687482	-1.43986
FBtr0088432	Def	0.00128277	-1.43884
FBtr0087117	Amyrel	0.00220089	-1.43693
FBtr0083470	AttD	0.000206169	-1.43661
FBtr0114257	CR41550	0.00487877	-1.41535
FBtr0078851	snRNA:U1:82Eb	0.00396484	-1.41263
FBtr0114217		0.00487877	-1.40884
FBtr0304425	mir-956	0.00748682	-1.39707
FBtr0088709	PGRP-SC2	0.000821103	-1.39698
FBtr0114284	CR41620	0.00487877	-1.39488
FBtr0074361	CG9672	0.000811204	-1.39226
FBtr0114222	CR40743	0.00487877	-1.39187
FBtr0086386	5SrRNA:CR33394	0.014522	-1.38629
FBtr0086429	5SrRNA:CR33437	0.014522	-1.38629
FBtr0086385	5SrRNA:CR33393	0.014522	-1.38629
FBtr0112466	Cpr65Ay	0.014522	-1.38629
FBtr0086354	5SrRNA:CR33362	0.014522	-1.38629
FBtr0086434	5SrRNA:CR33442	0.014522	-1.38629
FBtr0086372	5SrRNA:CR33380	0.014522	-1.38629
FBtr0086375	5SrRNA:CR33383	0.014522	-1.38629
FBtr0086393	5SrRNA:CR33401	0.014522	-1.38629
FBtr0086371	5SrRNA:CR33379	0.014522	-1.38629
FBtr0086418	5SrRNA:CR33426	0.014522	-1.38629
FBtr0086395	5SrRNA:CR33403	0.014522	-1.38629
FBtr0086376	5SrRNA:CR33384	0.014522	-1.38629
FBtr0083974	TotZ	0.014522	-1.38629
FBtr0080835	CG4440	0.00220089	-1.37066
FBtr0072353	CG13590	0.0181389	-1.36092
FBtr0072430	Lcp9	0.0181389	-1.36092
FBtr0086999	CG30458	0.0181389	-1.36092
FBtr0074391	CG32563	0.0181389	-1.36092
FBtr0332696	CG7290	0.0181389	-1.36092
FBtr0074858	CG7290	0.0181389	-1.36092
FBtr0082860	CG9757	0.00128277	-1.35118
FBtr0071424	Yp2	0.00396484	-1.34205
FBtr0075015	CG14089	0.0181389	-1.33488
FBtr0091929	snRNA:7SK	0.00603186	-1.33324
FBtr0080962	Gr36a	0.00603186	-1.31944
FBtr0077163	CG15212	0.00603186	-1.31865
FBtr0075587	Eig71Ea	0.0181389	-1.30814
FBtr0091957		0.000811204	-1.30454
FBtr0091641	snoRNA:U3:9B	0.011628	-1.30185
FBtr0072631	LysS	0.0226408	-1.30029
FBtr0084255	Pebp1	7.09756e-10	-1.29541
FBtr0088194	CG13217	0.011628	-1.28815
FBtr0091635	snoRNA:Psi28S-2622	0.011628	-1.28743
FBtr0076914	CG8628	0.000928119	-1.2769
FBtr0301218	CG8628	0.000928119	-1.2769
FBtr0112725	CG34424	0.00108442	-1.27555
FBtr0079770	Or30a	0.011628	-1.27279
FBtr0075573	Eig71Eg	0.011628	-1.27279
FBtr0078028	snRNA:U1:21D	0.00603186	-1.2687
FBtr0084528	snRNA:U1:95Ca	0.00603186	-1.2687
FBtr0076388	CG18179	0.000687482	-1.26362
FBtr0112356	CG34165	0.000821103	-1.25848
FBtr0072929	CG16985	0.000811204	-1.25837
FBtr0088192	CG13215	0.000821103	-1.25725
FBtr0332814	CG43895	0.00323953	-1.25467
FBtr0085640	CecB	0.00603186	-1.25315
FBtr0306303	CG43244	0.00748682	-1.24993
FBtr0088704	Jon44E	0.000685623	-1.24215
FBtr0306923	CG43319	0.00128277	-1.22433
FBtr0087436	Dro	0.00182954	-1.22287
FBtr0309055	Dro	0.00182954	-1.22287
FBtr0083465	CG14327	0.000928119	-1.22008
FBtr0302997		0.00603186	-1.2137
FBtr0079922		0.00323953	-1.21238
FBtr0306312	CG43251	0.000731822	-1.20894
FBtr0077239	Npc1b	0.00152821	-1.20214
FBtr0075370	CG13060	0.00603186	-1.19774
FBtr0091930	CG33926	0.00108442	-1.19548
FBtr0306709	CR43275	0.00220089	-1.18745
FBtr0082900	CG33109	0.000821103	-1.18733
FBtr0079744	LManIII	0.00182954	-1.1861
FBtr0332524	CR43857	0.00487877	-1.18118
FBtr0332525	CR43857	0.00487877	-1.18118
FBtr0111207		0.0015282	-1.18098
FBtr0071682	pirk	3.45307e-07	-1.17955
FBtr0089695	Gr89a	0.00108442	-1.17753
FBtr0300942	AttB	0.000411047	-1.17368
FBtr0304945	CG43114	0.00182954	-1.17276
FBtr0113401	CG31269	6.62259e-07	-1.17073
FBtr0085149	CG6271	0.000928119	-1.16834
FBtr0073038	CG14957	0.000928119	-1.16584
FBtr0087438	AttB	0.000411047	-1.16583
FBtr0079056	Jon25Biii	0.00152821	-1.16556
FBtr0080550	CG7953	0.000811204	-1.1652
FBtr0077550	CG16704	0.00487877	-1.16443
FBtr0301934	Sfp24Bc	0.000811203	-1.16422
FBtr0078954		0.00152821	-1.16254
FBtr0080107	CG17107	0.00748682	-1.15903
FBtr0301742	CG42587	0.00603186	-1.15647
FBtr0088160	epsilonTry	0.011628	-1.15432
FBtr0080783	CG15254	0.000737705	-1.15408
FBtr0304565	CG31515	0.000731822	-1.15048
FBtr0083418	CG17477	0.000755037	-1.14806
FBtr0085035	TwdlD	0.0181389	-1.14621
FBtr0112497	CG34301	0.00152821	-1.14558
FBtr0082625	CG4830	0.00182954	-1.14178
FBtr0071403	CG3106	0.000674058	-1.14011
FBtr0086752	CG14500	5.70859e-09	-1.1361
FBtr0091847	His1:CG33843	0.00182954	-1.13556
FBtr0083502	Edg91	0.00323953	-1.13483
FBtr0300767	Edg91	0.00323953	-1.13483
FBtr0085764	ppk24	0.0181389	-1.12907
FBtr0332759	CG43886	0.00603186	-1.12806
FBtr0071542	Cht9	0.00220089	-1.12775
FBtr0080563	CG8997	0.00108442	-1.12766
FBtr0086480	Obp56b	0.00323953	-1.12457
FBtr0091932	CG33928	0.00323953	-1.12308
FBtr0302916	Ir60c	0.011628	-1.11904
FBtr0085690	Jon99Fii	0.000731822	-1.11903
FBtr0302204	Takl2	0.000411047	-1.11607
FBtr0083405	CG5246	0.000755037	-1.1142
FBtr0300448	Cp38	0.00932081	-1.10848
FBtr0303588		0.00748682	-1.10668
FBtr0332376	UK114	0.00220089	-1.10649
FBtr0080746	UK114	0.00220089	-1.10584
FBtr0302434	CG16986	0.000687482	-1.10468
FBtr0072930	CG16986	0.000687482	-1.09873
FBtr0086425	5SrRNA:CR33433	0.028224	-1.09861
FBtr0086965	tRNA:CR30232	0.028224	-1.09861
FBtr0075585	Eig71Ee	0.028224	-1.09861
FBtr0070979	tRNA:CR32740	0.028224	-1.09861
FBtr0082834	tRNA:CR31588	0.028224	-1.09861
FBtr0082836	tRNA:CR31331	0.028224	-1.09861
FBtr0086835	tRNA:CR30231	0.028224	-1.09861
FBtr0086898	tRNA:CR30333	0.028224	-1.09861
FBtr0086422	5SrRNA:CR33430	0.028224	-1.09861
FBtr0332567	CR43862	0.028224	-1.09861
FBtr0304174	mir-282	0.028224	-1.09861
FBtr0308059	CG43390	0.028224	-1.09861
FBtr0273221	CG10597	0.028224	-1.09861
FBtr0086431	5SrRNA:CR33439	0.028224	-1.09861
FBtr0086411	5SrRNA:CR33419	0.028224	-1.09861
FBtr0074398		0.028224	-1.09861
FBtr0086427	5SrRNA:CR33435	0.028224	-1.09861
FBtr0086379	5SrRNA:CR33387	0.028224	-1.09861
FBtr0086409	5SrRNA:CR33417	0.028224	-1.09861
FBtr0310390	CG43666	0.028224	-1.09861
FBtr0077812	tRNA:CR31942	0.028224	-1.09861
FBtr0300296	Sfp24Ba	0.000928119	-1.09735
FBtr0100081	CG34026	0.00108442	-1.09726
FBtr0074402	CG12995	0.000731822	-1.09441
FBtr0077057	Lcp65Af	0.00748682	-1.09194
FBtr0075603	CG13454	0.00748682	-1.09194
FBtr0088191	Listericin	0.000674058	-1.09125
FBtr0088157	CG13202	0.00182954	-1.09115
FBtr0091850	His1:CG33846	0.00182954	-1.09009
FBtr0077182	CG15213	0.000737705	-1.08874
FBtr0303589	CG42792	0.00323953	-1.08728
FBtr0307099	CG43351	0.00220089	-1.08671
FBtr0077044	CG6592	0.00108442	-1.08643
FBtr0307523	CG31668	0.00748682	-1.08555
FBtr0071204	Cp38	0.011628	-1.08486
FBtr0091838	His1:CG33834	0.00152821	-1.08448
FBtr0100874	mt:tRNA:S:AGY	0.00932081	-1.08345
FBtr0073461	sisA	0.000737705	-1.07825
FBtr0083460	CG7587	0.00323953	-1.07618
FBtr0070863	CG6048	6.62259e-07	-1.07504
FBtr0079753	CG9287	0.00932081	-1.07269
FBtr0084153	fit	0.00182954	-1.06915
FBtr0071980	CG9877	0.00323953	-1.0688
FBtr0085500		0.000731822	-1.06658
FBtr0332429	CG15515	0.000731822	-1.06658
FBtr0114205	CR40611	0.00932081	-1.06555
FBtr0303005	CG11349	0.0351418	-1.06463
FBtr0070565	CG14418	0.0351418	-1.06463
FBtr0332495	CG14418	0.0351418	-1.06463
FBtr0075574	Eig71Ei	0.0351418	-1.06463
FBtr0332123	Eig71Ei	0.0351418	-1.06463
FBtr0075572	Eig71Ed	0.0351418	-1.06463
FBtr0077578	CG15404	0.0351418	-1.06463
FBtr0308058	CG43391	0.0351418	-1.06463
FBtr0073784	Cpr12A	0.0351418	-1.06463
FBtr0302995	CG42713	0.0351418	-1.06463
FBtr0079677	tRNA:CR31896	0.0351418	-1.06463
FBtr0079702	tRNA:CR31892	0.0351418	-1.06463
FBtr0077834	tRNA:CR31946	0.0351418	-1.06463
FBtr0075243	CG13727	0.0351418	-1.06463
FBtr0083973	TotB	0.00266232	-1.0575
FBtr0091856	His1:CG33852	0.00220089	-1.05567
FBtr0073061	Drsl4	0.00220089	-1.05465
FBtr0091844	His1:CG33840	0.00266232	-1.05424
FBtr0310089	Acp98AB	0.00220089	-1.05372
FBtr0091859	His1:CG33855	0.00152821	-1.05339
FBtr0091868	His1:CG33864	0.00182954	-1.04998
FBtr0112535	Vml	0.00748682	-1.04922
FBtr0080128	CG7294	0.00220089	-1.04893
FBtr0077042	Jon65Aii	0.00182954	-1.04796
FBtr0304645	CG43061	0.00487877	-1.0478
FBtr0079766	CG13102	0.000674058	-1.04507
FBtr0080754	CG7631	0.000674058	-1.04431
FBtr0100873	mt:tRNA:N	0.00748682	-1.04191
FBtr0080129	CG7296	0.000674058	-1.04169
FBtr0072633	LysP	0.0181389	-1.04087
FBtr0304643	CG43060	0.00487877	-1.04069
FBtr0333143	CR43917	0.000674058	-1.03957
FBtr0091808	His1:CG33804	0.00220089	-1.03844
FBtr0085172	CG3348	8.09511e-05	-1.03713
FBtr0307120	CR43364	0.00323953	-1.03352
FBtr0091811	His1:CG33807	0.00220089	-1.03212
FBtr0071891	CG30265	0.00266232	-1.03012
FBtr0088195	CG13218	0.00748682	-1.02976
FBtr0085150	CG6277	0.000928119	-1.02963
FBtr0076828	CG32374	0.0351418	-1.02945
FBtr0309578	</td	0.0351418	-1.02945
FBtr0300030	CG34259	0.0351418	-1.02945
FBtr0304373	mir-1011	0.0351418	-1.02945
FBtr0304374	</td	0.0351418	-1.02945
FBtr0075290	a10	0.000685623	-1.02604
FBtr0085512	Jon99Cii	0.000928119	-1.02592
FBtr0300360	CG33510	0.000796856	-1.02322
FBtr0077021	Acp65Aa	0.00266232	-1.02157
FBtr0076572	Cp15	0.000731822	-1.0192
FBtr0110767	Acp24A4	0.00128277	-1.01288
FBtr0085502	Jon99Ciii	0.000928119	-1.01047
FBtr0302717	CG12490	0.00220089	-1.00751
FBtr0087789	sug	8.09511e-05	-1.00094
FBtr0075065	NijB	0.000928119	-1.0002
FBtr0082574	GstD7	0.000928119	-0.999109
FBtr0091832	His1:CG33828	0.00266232	-0.996742
FBtr0091823	His1:CG33819	0.00220089	-0.995198
FBtr0091853	His1:CG33849	0.00266232	-0.993552
FBtr0086595	Ir56a	0.00603186	-0.993439
FBtr0300361	CG31262	0.0226408	-0.99252
FBtr0302852	CG31262	0.0226408	-0.99252
FBtr0302853	CG31262	0.0226408	-0.99252
FBtr0301737	CG34166	0.00323953	-0.990856
FBtr0091814	His1:CG33810	0.00220089	-0.989495
FBtr0112357	CG34166	0.00396484	-0.98936
FBtr0112394	CG34201	0.014522	-0.988629
FBtr0070186	CG3699	0.00152821	-0.987617
FBtr0331985	sug	0.000206169	-0.987246
FBtr0091841	His1:CG33837	0.00266232	-0.987058
FBtr0308753	CR43411	0.00323953	-0.986702
FBtr0085652	Jon99Fi	0.000687482	-0.98418
FBtr0089379	nompA	0.00220089	-0.982455
FBtr0089382	nompA	0.00220089	-0.982455
FBtr0089380	nompA	0.00220089	-0.982455
FBtr0089381	nompA	0.00220089	-0.982455
FBtr0305673	Acp24A4	0.00128277	-0.981984
FBtr0091805	His1:CG33801	0.00266232	-0.981964
FBtr0085305	CG9988	0.00396484	-0.980061
FBtr0099994	CG33958	1.25393e-06	-0.978847
FBtr0071744	CG18735	0.011628	-0.97789
FBtr0084548	Npc2f	0.00108442	-0.977523
FBtr0088184	TpnC47D	0.00152821	-0.976815
FBtr0091826	His1:CG33822	0.00266232	-0.969462
FBtr0075749	Fbp1	0.0226408	-0.96868
FBtr0075750	Fbp1	0.0226408	-0.96868
FBtr0334055		0.0226408	-0.96868
FBtr0080549	CG7916	0.00152821	-0.968674
FBtr0085188	Gr98d	0.0181389	-0.96569
FBtr0087953	CG13154	0.00323953	-0.964135
FBtr0091862	His1:CG33858	0.00220089	-0.962539
FBtr0080531	CG31813	0.0351418	-0.960482
FBtr0309616	</td	0.0351418	-0.960482
FBtr0100553	CG14245	0.00396484	-0.959443
FBtr0080546	CenG1A	0.00128277	-0.95858
FBtr0079713	Peritrophin-15a	0.00182954	-0.957377
FBtr0080853	CG13258	0.00323953	-0.956393
FBtr0305564	CG13258	0.00323953	-0.956393
FBtr0073938	Ag5r2	0.00128277	-0.956199
FBtr0308568	CG14218	0.0181389	-0.955193
FBtr0308569	CG14218	0.0181389	-0.955193
FBtr0081831	CG31463	0.000928119	-0.952135
FBtr0111011	mRpL34	0.00323953	-0.949317
FBtr0072455	PebII	0.000755037	-0.948445
FBtr0072141	Tal	0.000731822	-0.947968
FBtr0091835	His1:CG33831	0.00323953	-0.947772
FBtr0082057	CG16749	0.00128277	-0.945501
FBtr0114282		0.028224	-0.943096
FBtr0071890	MFS1	0.000685623	-0.942589
FBtr0071870	Obp59a	0.000737705	-0.940718
FBtr0306823	CG43294	0.0351418	-0.939813
FBtr0306824	CG43294	0.0351418	-0.939813
FBtr0077753	CG17234	0.0351418	-0.939813
FBtr0331498	CG43773	0.00748682	-0.938983
FBtr0078952		0.00220089	-0.934547
FBtr0081835	Ctr1B	1.25393e-06	-0.931398
FBtr0100441	CG14246	0.00396484	-0.927387
FBtr0091865	His1:CG33861	0.00266232	-0.925916
FBtr0076591	CG5804	0.00182954	-0.925249
FBtr0073799	CG32631	0.0351418	-0.92446
FBtr0086988	tRNA:CR30235	0.0351418	-0.92446
FBtr0087001	tRNA:CR30234	0.0351418	-0.92446
FBtr0075673	BobA	0.0351418	-0.92446
FBtr0076574	Cp16	0.0351418	-0.92446
FBtr0085511	Jon99Ci	0.000687482	-0.924236
FBtr0080175	CG14069	0.000811204	-0.922726
FBtr0091829	His1:CG33825	0.00396484	-0.920399
FBtr0307166	Obp19a	0.000715094	-0.920362
FBtr0302311	CG17404	0.00603186	-0.919682
FBtr0310455	CG43680	0.00266232	-0.918818
FBtr0310099		0.00487877	-0.918575
FBtr0111026	Poxm	0.000737705	-0.914427
FBtr0301940	Sfp93F	0.00603186	-0.91427
FBtr0076571	Cp18	0.00182954	-0.91336
FBtr0091820	His1:CG33816	0.00396484	-0.911283
FBtr0073474	ssp7	0.00266232	-0.910911
FBtr0084488	snRNA:U1:95Cb	0.00748682	-0.910138
FBtr0086482	CG15127	0.00220089	-0.910081
FBtr0087664	Ser8	0.000731822	-0.909216
FBtr0091817	His1:CG33813	0.00323953	-0.907483
FBtr0078656	Obp83a	0.000821103	-0.906786
FBtr0086727	CG15068	0.00603186	-0.906519
FBtr0085025	CG6503	0.00323953	-0.905965
FBtr0302899	CG6503	0.00323953	-0.905965
FBtr0309031	CG6503	0.00323953	-0.905965
FBtr0076191	Cpr67Fa1	0.028224	-0.90512
FBtr0088106	CG13228	0.0145216	-0.904615
FBtr0087581	CG13018	0.00323953	-0.904317
FBtr0080055	CG5367	0.00266232	-0.904285
FBtr0088748	Mal-A4	0.000685623	-0.9008
FBtr0307049	CG43134	0.00266232	-0.899637
FBtr0305282	CG43134	0.00266232	-0.899602
FBtr0080565	CG33307	0.00152821	-0.899404
FBtr0304969	CG43083	0.028224	-0.898877
FBtr0085864		0.00266232	-0.897882
FBtr0072635	CG9119	0.000811204	-0.897521
FBtr0071472	Gip	0.000928119	-0.897463
FBtr0301782	CG41242	0.014522	-0.897162
FBtr0085892	His1:CG31617	0.00396484	-0.896624
FBtr0331499	CG43774	0.00182954	-0.896091
FBtr0077922	a5	0.000411047	-0.89602
FBtr0073172	CG12766	0.000928119	-0.894274
FBtr0077040	Jon65Aiv	0.000796856	-0.891776
FBtr0100231	RpL41	0.00603186	-0.890704
FBtr0080564	CG33306	0.00152821	-0.889986
FBtr0078337	Cpr78Cb	0.0181389	-0.889706
FBtr0091449	CG33509	0.000737705	-0.884754
FBtr0089051	Or43a	0.00487877	-0.883457
FBtr0070749	dhd	0.00603186	-0.883122
FBtr0072089	CG12491	0.0226408	-0.882143
FBtr0110784	CG34105	0.0226408	-0.882143
FBtr0079742	LManV	0.00323953	-0.880525
FBtr0071513		0.0226408	-0.878723
FBtr0087437	AttA	0.000731822	-0.877573
FBtr0075664	CG13461	0.00182954	-0.87742
FBtr0072628	LysB	0.00128277	-0.877133
FBtr0306804	CG31464	0.0226408	-0.875237
FBtr0085075	TwdlC	0.0350513	-0.875194
FBtr0273329	CG13114	0.0350513	-0.875194
FBtr0300309	Sfp33A2	0.000811204	-0.875167
FBtr0299876	CG33169	0.00182954	-0.871072
FBtr0309515	CR43486	0.00396484	-0.87039
FBtr0300320	Os-C	0.000821103	-0.869957
FBtr0300321	Os-C	0.000821103	-0.869957
FBtr0331341	Os-C	0.000821103	-0.869957
FBtr0112401	CG34208	0.00603186	-0.86995
FBtr0078549	CG33169	0.00182954	-0.866859
FBtr0074654	CG7322	0.00220089	-0.866406
FBtr0086164	Spn42De	0.000731822	-0.865126
FBtr0309371	Spn42De	0.000731822	-0.865126
FBtr0310441	CG7322	0.00220089	-0.864076
FBtr0078908	CG14645	0.00108442	-0.863594
FBtr0079741	LManVI	0.00128277	-0.862367
FBtr0075615	CG33259	0.000755037	-0.860074
FBtr0083673	CG14302	0.0181389	-0.85935
FBtr0082727	CG7381	0.00182954	-0.858738
FBtr0331429	CG7381	0.00182954	-0.858738
FBtr0078953	Skp2	0.00128277	-0.856248
FBtr0087954	CG8834	9.0785e-08	-0.855294
FBtr0113073		9.0785e-08	-0.855214
FBtr0091953	pncr016:2R	0.00487877	-0.853433
FBtr0075665	CG12310	0.00323953	-0.848671
FBtr0300163		0.00266232	-0.848657
FBtr0076915	Dbi	0.00266232	-0.847291
FBtr0076916	Dbi	0.00266232	-0.847291
FBtr0081240	CG13084	0.00220089	-0.845827
FBtr0086726	GstE10	0.00220089	-0.845826
FBtr0091875	His4:CG33871	0.00108442	-0.845092
FBtr0112391	CG34198	0.00220089	-0.843803
FBtr0082726	CG7381	0.00220089	-0.842285
FBtr0091877	His4:CG33873	0.000928119	-0.841913
FBtr0081878	SLIRP2	0.00396484	-0.840249
FBtr0301219	CG7381	0.00220089	-0.838977
FBtr0331428	CG7381	0.00220089	-0.838977
FBtr0078408	Edg78E	0.00603186	-0.838815
FBtr0072629		0.00128277	-0.838655
FBtr0112749	CG34445	0.00182954	-0.83849
FBtr0331393	mwh	0.00220089	-0.838148
FBtr0070175	CG14630	0.00220089	-0.837908
FBtr0091871	His-Psi:CR33867	0.00108442	-0.837623
FBtr0300305	Sfp26Ac	0.00182954	-0.836091
FBtr0084868	RpS27	0.00487877	-0.83245
FBtr0304693	RpS27	0.00487877	-0.83245
FBtr0088162	thetaTry	0.000687482	-0.830274
FBtr0299696	Mlp60A	0.00220089	-0.83012
FBtr0091498	lectin-37Da	0.0015282	-0.828445
FBtr0302361	lectin-37Da	0.0015282	-0.828445
FBtr0086905	UQCR-6,4	0.00487877	-0.827691
FBtr0088644	CG13751	0.00396484	-0.826933
FBtr0087223	Jhe	0.000928119	-0.825544
FBtr0085463	Obp99c	0.00603186	-0.825477
FBtr0333199	Obp99c	0.00603186	-0.825436
FBtr0077999	CG2839	0.00748682	-0.825376
FBtr0080520	CG16956	0.0226408	-0.824622
FBtr0082560	CG3916	0.028224	-0.824182
FBtr0071663	ND-B12	0.00396484	-0.823963
FBtr0305680	COX7A	0.00396484	-0.823784
FBtr0078005	CG13947	0.00396484	-0.823502
FBtr0075854	CG10154	0.014522	-0.822917
FBtr0303093	CG10154	0.014522	-0.822917
FBtr0078424	CG32444	0.00323953	-0.821028
FBtr0081597	Obp84a	0.000928119	-0.820955
FBtr0329864	UQCR-6,4	0.00487877	-0.820525
FBtr0307515	CG33325	0.000737705	-0.82008
FBtr0070564	CG14419	0.00323953	-0.819359
FBtr0071921	CG30259	0.000715094	-0.818936
FBtr0085151	CG6283	0.00266232	-0.817805
FBtr0331392	mwh	0.00323953	-0.81768
FBtr0088164	zetaTry	0.00220089	-0.81767
FBtr0113101	ND-B12	0.00396484	-0.816956
FBtr0113102	ND-B12	0.00396484	-0.816956
FBtr0300679	ND-B12	0.00396484	-0.816956
FBtr0300680	ND-B12	0.00396484	-0.816956
FBtr0114344	snoRNA:Or-CD12	0.00396484	-0.816771
FBtr0301751	Jhe	0.000928119	-0.816648
FBtr0100872	mt:tRNA:R	0.028224	-0.814965
FBtr0079515	CG7025	0.000755037	-0.81466
FBtr0307364	CR40469	0.0181389	-0.814576
FBtr0111041	snoRNA:Me28S-C3420a	0.00396484	-0.813933
FBtr0074193	CG8952	0.00128277	-0.81367
FBtr0112375	RpS28-like	0.00396484	-0.812934
FBtr0080551	CG7968	0.000687482	-0.812856
FBtr0309980	CG43630	0.00487877	-0.812756
FBtr0081627	Sodh-1	0.00152821	-0.812414
FBtr0078326	CG10581	0.00323953	-0.812154
FBtr0089857	CR33318	0.00182954	-0.812035
FBtr0078655	Obp83b	0.000687482	-0.811647
FBtr0078754	CG14671	0.00266232	-0.811046
FBtr0307366	MRE16	0.0181389	-0.809783
FBtr0086812	CG5770	0.00396484	-0.809262
FBtr0072634	LysD	0.00128277	-0.808102
FBtr0304362	</td	0.00932081	-0.807788
FBtr0083316	mRpS33	0.00396484	-0.807297
FBtr0304393	</td	0.00748682	-0.80709
FBtr0087995	CG13171	0.00396484	-0.804097
FBtr0300016	Obp84a	0.000928119	-0.803841
FBtr0087136	CG15704	0.00182954	-0.800112
FBtr0078099	CG11912	0.000811204	-0.799449
FBtr0077402	CG2837	0.00152821	-0.799422
FBtr0081855	COX7A	0.00396484	-0.799372
FBtr0087277	CG30091	0.00182954	-0.799305
FBtr0077617	ND-B14,5B	0.00487877	-0.798994
FBtr0091891	His4:CG33887	0.00152821	-0.798647
FBtr0273406	825-Oak	0.00603186	-0.798182
FBtr0329905	ND-B14,5B	0.00487877	-0.797707
FBtr0086599	5-HT1B	0.00396484	-0.797116
FBtr0330055	5-HT1B	0.00396484	-0.797116
FBtr0330056	5-HT1B	0.00396484	-0.797116
FBtr0299576		0.00266232	-0.795782
FBtr0086214	GNBP-like3	0.00266232	-0.794791
FBtr0084344	CG13838	0.00396484	-0.791859
FBtr0091909	His4:CG33905	0.00152821	-0.791182
FBtr0330023	CR43734	0.00748682	-0.790487
FBtr0081585	MstProx	0.00487877	-0.789373
FBtr0077440	ND-B8	0.00748681	-0.789023
FBtr0299697	Mlp60A	0.00266232	-0.788864
FBtr0071978	RpL37b	0.00323953	-0.788713
FBtr0070184	TfIIA-S-2	0.00487877	-0.788683
FBtr0074860	obst-F	0.00748682	-0.788655
FBtr0072630	LysE	0.00603186	-0.788386
FBtr0071360	RpS28b	0.00487877	-0.787382
FBtr0088183	Cpr47Eg	0.0226408	-0.787248
FBtr0333394	Cpr78Cb	0.0226408	-0.786723
FBtr0273419	CG32379	0.00220089	-0.786242
FBtr0085601	RpS28a	0.00487877	-0.783821
FBtr0076834	BHD	0.00487877	-0.782847
FBtr0091677	snoRNA:Psi28S-2648	0.00487877	-0.779409
FBtr0088124	deltaTry	0.00108442	-0.777755
FBtr0088123	CG30031	0.00108442	-0.777691
FBtr0088159	gammaTry	0.00108442	-0.777691
FBtr0091913	His4:CG33909	0.00152821	-0.777322
FBtr0071373	CG32700	0.00182954	-0.777252
FBtr0071374	CG32700	0.00182954	-0.777252
FBtr0091907	His4:CG33903	0.00152821	-0.776574
FBtr0074240	CG9914	0.00182954	-0.776482
FBtr0087401	CG8093	0.000928119	-0.775888
FBtr0088316	CG11825	0.00182954	-0.775608
FBtr0310489	CR43687	0.0351418	-0.775559
FBtr0305650	CG42259	0.00266232	-0.77504
FBtr0112407	CG34214	0.011628	-0.774275
FBtr0076807	PGRP-SD	0.00152821	-0.773772
FBtr0307361		0.00932081	-0.772873
FBtr0079868	CG17633	0.00152821	-0.772599
FBtr0080136	CG17127	0.00128277	-0.772008
FBtr0290229	CG17127	0.00128277	-0.772008
FBtr0075339	CG9669	0.00323953	-0.770824
FBtr0305272	CG9669	0.00323953	-0.770824
FBtr0080516	CG15638	0.00487877	-0.770652
FBtr0300048	CG34180	0.00487877	-0.770427
FBtr0085100	RYa-R	0.00152821	-0.77017
FBtr0309842	CG13102	0.000731822	-0.769643
FBtr0076149	CG33270	0.00932081	-0.769621
FBtr0309522	CR43491	0.000674058	-0.769476
FBtr0088111	Or47a	0.00266232	-0.769287
FBtr0073926	CG11674	0.00748682	-0.768414
FBtr0070298	CG14787	0.00182954	-0.768078
FBtr0084235	CG5379	0.00152821	-0.767277
FBtr0088158	CG30025	0.00108442	-0.767069
FBtr0331988	CR43793	0.00266232	-0.767062
FBtr0075230	CG33051	0.00323953	-0.767053
FBtr0100065	CG34010	0.00182954	-0.765198
FBtr0331932	RpLP1	0.00487877	-0.765021
FBtr0078056	RpLP1	0.00487877	-0.765019
FBtr0080591	CG4500	0.000674058	-0.763203
FBtr0114350	snoRNA:Me18S-A1806	0.0437671	-0.763179
FBtr0075432	CG13041	0.00932081	-0.763008
FBtr0075878	RpS12	0.00603186	-0.761427
FBtr0088526	RpL31	0.00603186	-0.761393
FBtr0088527	RpL31	0.00603186	-0.761393
FBtr0088525	RpL31	0.00603186	-0.761379
FBtr0071979	CG9876	0.00932078	-0.760943
FBtr0083890	MtnB	0.00152821	-0.760322
FBtr0076879	Srp19	0.00396484	-0.760283
FBtr0300316	Sfp70A4	0.00396484	-0.759506
FBtr0303204	CG34338	0.0437671	-0.759149
FBtr0084441	CG31148	0.000737705	-0.759095
FBtr0079240	Vm26Ac	0.0281992	-0.758261
FBtr0332763	CR43887	0.00603186	-0.757091
FBtr0100890	mt:srRNA	0.028224	-0.756561
FBtr0073111	CG14963	0.00182954	-0.756349
FBtr0086335	Obp56h	0.000928119	-0.756184
FBtr0073800	CG32633	0.000796856	-0.754968
FBtr0114530	CG33276	0.00323953	-0.754967
FBtr0075214	CG13724	0.0226408	-0.754884
FBtr0300315	CG42481	0.00266232	-0.754851
FBtr0333129	CG42481	0.00266232	-0.754725
FBtr0309508	CR43484	0.00220089	-0.753977
FBtr0309509	CR43484	0.00220089	-0.753977
FBtr0076863	CG8543	0.00748682	-0.75174
FBtr0310431	CG32633	0.000796856	-0.751451
FBtr0303027	CG3609	0.00108442	-0.750501
FBtr0331441	CG3609	0.00108442	-0.750214
FBtr0302932	Obp56h	0.000928119	-0.75012
FBtr0077791	CG3609	0.00108442	-0.749933
FBtr0087105	RpLP2	0.00487877	-0.748892
FBtr0087106		0.00487877	-0.748892
FBtr0087914	Cpr49Ab	0.00323953	-0.747766
FBtr0082771	Lip3	0.00932081	-0.746327
FBtr0085926	His4:CG31611	0.00182954	-0.7461
FBtr0077547	CG16713	0.00748682	-0.745396
FBtr0081694	Ccp84Ae	0.0434622	-0.745154
FBtr0091779	snoRNA:Me28S-A2564	0.00603186	-0.743917
FBtr0079016	RpL37A	0.00748681	-0.743712
FBtr0079017	RpL37A	0.00748681	-0.743712
FBtr0077219	CG1678	0.00266232	-0.742987
FBtr0302570	RpL37A	0.00748681	-0.742905
FBtr0305483	CG43145	0.00152821	-0.742694
FBtr0085471	CG11470	0.0226408	-0.742688
FBtr0088193	CG13216	0.0437671	-0.742336
FBtr0089014	Gr43a	0.00323953	-0.742134
FBtr0110820	Gr43a	0.00323953	-0.742134
FBtr0113509	snoRNA:Me28S-G2703b	0.00932081	-0.741452
FBtr0083951	CG15922	0.00748681	-0.741394
FBtr0302900		0.00182954	-0.740304
FBtr0091879	His4:CG33875	0.00220089	-0.740284
FBtr0308754	CR43412	0.00932081	-0.740235
FBtr0082566	CG4066	0.0226408	-0.738079
FBtr0085617		0.000928119	-0.737744
FBtr0073379	CG17333	0.00266232	-0.737074
FBtr0070386	ND-B14,5A	0.00396484	-0.736649
FBtr0080937	CG17996	0.00396484	-0.736493
FBtr0290062	CG31812	0.00323953	-0.735642
FBtr0073691	mRpL49	0.00603186	-0.735338
FBtr0112456	CG34261	0.00396484	-0.735237
FBtr0100063	CG34008	0.00323953	-0.735134
FBtr0088864	Odc2	0.00266232	-0.734381
FBtr0091911	His4:CG33907	0.00182954	-0.734203
FBtr0308027	Ugt86Dg	0.00396484	-0.734198
FBtr0082982	CG31313	0.00487877	-0.734045
FBtr0089858	CR33319	0.00182954	-0.733993
FBtr0301937	Sfp36F	0.00487877	-0.733226
FBtr0309041	CG31091	0.00182954	-0.733012
FBtr0091883	His4:CG33879	0.00323953	-0.732549
FBtr0091887	His4:CG33883	0.00220089	-0.732401
FBtr0091901	His4:CG33897	0.00266232	-0.732329
FBtr0088397	COX7C	0.00603186	-0.732111
FBtr0091905	His4:CG33901	0.00220089	-0.731297
FBtr0084481	CG10184	0.00152821	-0.731029
FBtr0113563	snoRNA:Psi28S-1192d	0.00603186	-0.731016
FBtr0273416	CG32335	0.00603186	-0.730735
FBtr0113566	snoRNA:Psi28S-1192a	0.00603186	-0.730136
FBtr0084941		0.00182954	-0.730042
FBtr0084972	RpL34a	0.00603186	-0.729993
FBtr0084973	RpL34a	0.00603186	-0.729993
FBtr0302369	RpL34a	0.00603186	-0.729993
FBtr0081383	CG31680	0.00152821	-0.729609
FBtr0074035	CG15641	0.00266232	-0.72929
FBtr0084915	Mst57Db	0.00266232	-0.729282
FBtr0308342	NaCP60E	0.00748682	-0.729156
FBtr0308346	NaCP60E	0.00748682	-0.729156
FBtr0308347	NaCP60E	0.00748682	-0.729156
FBtr0113565	snoRNA:Psi28S-1192b	0.00603186	-0.729078
FBtr0308343	NaCP60E	0.00748682	-0.729053
FBtr0330240	NaCP60E	0.00748682	-0.729053
FBtr0333815	NaCP60E	0.00748682	-0.729053
FBtr0333816	NaCP60E	0.00748682	-0.729053
FBtr0333817	NaCP60E	0.00748682	-0.729053
FBtr0088557	CG12158	0.00487877	-0.728916
FBtr0113564	snoRNA:Psi28S-1192c	0.00603186	-0.728451
FBtr0091897	His4:CG33893	0.00182954	-0.72815
FBtr0089324	Lsp2	0.011628	-0.727839
FBtr0079805	CG13110	0.00603186	-0.727377
FBtr0091893	His4:CG33889	0.00266232	-0.727131
FBtr0091873	His4:CG33869	0.00396484	-0.72658
FBtr0273302	Ir52a	0.011628	-0.726202
FBtr0300132	CG11891	0.00603186	-0.725896
FBtr0072314	CG13587	0.00266232	-0.72588
FBtr0076230	CG32073	0.011628	-0.725676
FBtr0082158	MtnA	0.014522	-0.725464
FBtr0082884	Mst87F	0.00603186	-0.724082
FBtr0074444	CG8661	0.00152821	-0.723794
FBtr0310561	fok	0.00603186	-0.723349
FBtr0085810	lox	0.00152821	-0.722149
FBtr0088125	iotaTry	0.00323953	-0.721828
FBtr0088758	Mal-A3	0.00152821	-0.721578
FBtr0072334	Cpr60D	0.00603186	-0.721509
FBtr0310456	CG43679	0.00396484	-0.721304
FBtr0310457	CG43679	0.00396484	-0.721188
FBtr0304391	mir-2280	0.00748682	-0.721049
FBtr0308746	CG43403	0.00128277	-0.721026
FBtr0079516	CG18585	0.000755037	-0.720924
FBtr0081418	CG9331	0.00266232	-0.720363
FBtr0091775	CG33774	0.00323953	-0.719765
FBtr0082980	Cys	0.00748682	-0.719506
FBtr0300053	CG31262	0.0437671	-0.718772
FBtr0331961	CG43788	0.00220089	-0.718481
FBtr0085515	CG15517	0.014522	-0.71768
FBtr0085607	CG15525	0.00603186	-0.717447
FBtr0091881	His4:CG33877	0.00323953	-0.717338
FBtr0303101	Jon74E	0.00182954	-0.716819
FBtr0087264	CG8386	0.00487877	-0.716684
FBtr0112529	CG34327	0.00266232	-0.716472
FBtr0329867	CG11825	0.00220089	-0.716068
FBtr0329868	CG11825	0.00220089	-0.716068
FBtr0309300	CR43471	0.00323953	-0.715755
FBtr0301941	Sfp96F	0.00323953	-0.71566
FBtr0307102		0.00932081	-0.714761
FBtr0071388	CG1468	0.00220089	-0.714402
FBtr0309510	CR43485	0.00396484	-0.713768
FBtr0082679	Hsp70Ba	0.00108442	-0.713761
FBtr0080443	snRNA:U2:34ABb	0.0181389	-0.713134
FBtr0091789	snRNA:U2:34ABc	0.0181389	-0.713134
FBtr0304361	mir-277	0.00396484	-0.713119
FBtr0084432	ATPsynCF6	0.00603186	-0.713118
FBtr0305982	ATPsynCF6	0.00603186	-0.713081
FBtr0333777	ATPsynCF6	0.00603186	-0.713081
FBtr0083725	CG14292	0.00487877	-0.713056
FBtr0076588	CG32023	0.00323953	-0.712845
FBtr0084487	snRNA:U1:95Cc	0.011628	-0.712717
FBtr0080486	snRNA:U2:34ABa	0.014522	-0.712586
FBtr0113585	snoRNA:Psi28S-2562	0.00603186	-0.712132
FBtr0114505	CG10513	0.000701303	-0.711783
FBtr0303831	CG42823	0.00748682	-0.711662
FBtr0087556	Obp50e	0.0226408	-0.710346
FBtr0333366	CG14826	0.00487877	-0.709206
FBtr0081417	CG9331	0.00266232	-0.708564
FBtr0081419	CG9331	0.00266232	-0.708564
FBtr0081420	CG9331	0.00266232	-0.708564
FBtr0081421		0.00266232	-0.708564
FBtr0302942	CG9331	0.00266232	-0.708564
FBtr0302943	CG9331	0.00266232	-0.708564
FBtr0302944	CG9331	0.00266232	-0.708564
FBtr0302945	CG9331	0.00266232	-0.708564
FBtr0087630	Cpr50Cb	0.00603186	-0.707437
FBtr0091899	His4:CG33895	0.00266232	-0.707241
FBtr0083756	CG18493	0.000731822	-0.706938
FBtr0300319	Sfp87B	0.00396484	-0.706652
FBtr0073108	CG14966	0.00487877	-0.70663
FBtr0077800	robl22E	0.00487877	-0.706616
FBtr0331451	robl22E	0.00487877	-0.706616
FBtr0330663	CG34172	0.00932078	-0.706179
FBtr0112363	CG34172	0.00932078	-0.70605
FBtr0308188	CG34172	0.00932078	-0.70605
FBtr0331650	CG34172	0.00932078	-0.70605
FBtr0309658	</td	0.0351418	-0.704727
FBtr0306159	CG43218	0.00108442	-0.704513
FBtr0078194	CG5872	0.00932078	-0.704118
FBtr0309657	mir-4963	0.011628	-0.703858
FBtr0310320		0.014522	-0.703585
FBtr0300304	Sfp24F	0.00152821	-0.7035
FBtr0304639	Sfp24F	0.00152821	-0.7035
FBtr0084434	GILT3	0.00323953	-0.702134
FBtr0308345	NaCP60E	0.00748682	-0.70199
FBtr0333794	DIP-alpha	0.0181389	-0.701702
FBtr0076084	CG10361	0.000685623	-0.701441
FBtr0077549	CG3513	0.00487877	-0.701319
FBtr0091895	His4:CG33891	0.00266232	-0.700846
FBtr0299571	CG42259	0.00323953	-0.700656
FBtr0085153	CG17192	0.00220089	-0.700374
FBtr0070390	CG17776	0.00487877	-0.699846
FBtr0307055	CG43071	0.00748682	-0.699431
FBtr0072968	CG16762	0.0015282	-0.699064
FBtr0301481	MED10	0.00487877	-0.697468
FBtr0333560	MED10	0.00487877	-0.697468
FBtr0306727	CR43282	0.00932081	-0.696877
FBtr0308067	CR43282	0.00932081	-0.696877
FBtr0308068	CR43282	0.00932081	-0.696877
FBtr0100038	IM14	0.014522	-0.696603
FBtr0075571	Eig71Eb	0.00748682	-0.696586
FBtr0303460	Eig71Eb	0.00748682	-0.696586
FBtr0082638	Hsp70Bc	0.00108442	-0.695821
FBtr0306683	CG8757	0.000928119	-0.695381
FBtr0071449	Neb-cGP	0.00603186	-0.695331
FBtr0080094	CG18301	0.00108442	-0.695042
FBtr0332952	Neb-cGP	0.00603186	-0.694294
FBtr0072637	LysX	0.00603186	-0.694263
FBtr0087715	CG30059	0.00748682	-0.693649
FBtr0307212	CG16978	0.00220089	-0.692816
FBtr0091653	snoRNA:Me18S-C1831	0.00748682	-0.692424
FBtr0299834	CG34221	0.0351418	-0.692193
FBtr0088396	COX7C	0.00748682	-0.692095
FBtr0300552	CG15615	0.00323953	-0.691757
FBtr0112405	CG34212	0.00396484	-0.691738
FBtr0087082	Acp53C14a	0.00266232	-0.69172
FBtr0078117	ND-15	0.00603186	-0.69165
FBtr0078118	ND-15	0.00603186	-0.69165
FBtr0301886	ND-15	0.00603186	-0.69165
FBtr0301887	ND-15	0.00603186	-0.69165
FBtr0301888		0.00603186	-0.69165
FBtr0330640	ND-15	0.00603186	-0.69165
FBtr0302826	CG34212	0.00396484	-0.691614
FBtr0071143	CG10932	0.00266232	-0.691251
FBtr0304017	CG42852	0.0015282	-0.690889
FBtr0071920	Obp58c	0.0351418	-0.689679
FBtr0082550	CG4702	0.00603186	-0.688426
FBtr0308292	CG4702	0.00603186	-0.688426
FBtr0308293	CG4702	0.00603186	-0.688426
FBtr0308294	CG4702	0.00603186	-0.688426
FBtr0112420	CG34227	0.0181389	-0.688156
FBtr0084688	Rpb10	0.00748682	-0.687598
FBtr0334050	CR43983	0.00323953	-0.68753
FBtr0075666	CG18581	0.00932081	-0.687397
FBtr0073948	CG14410	0.00396484	-0.687266
FBtr0081584	Mst84Da	0.00603186	-0.68724
FBtr0070159	CG13364	0.00323953	-0.6864
FBtr0091889	His4:CG33885	0.00266232	-0.685329
FBtr0075955	Obp69a	0.000731822	-0.685238
FBtr0087716	CG18278	0.00748682	-0.685115
FBtr0091903	His4:CG33899	0.00266232	-0.684517
FBtr0081313	snRNA:U2:38ABa	0.014522	-0.683739
FBtr0083239	CG32856	0.00323953	-0.683587
FBtr0086854	snoRNA:U31:54Ec	0.0351418	-0.682868
FBtr0074208	snRNA:U2:14B	0.014522	-0.682239
FBtr0082636	Hsp70Bbb	0.00108442	-0.681403
FBtr0113530	snoRNA:Or-aca1	0.00487877	-0.680839
FBtr0088942	mRpL52	0.00396484	-0.680627
FBtr0330720	CG6055	0.00266232	-0.680611
FBtr0113527	snoRNA:Psi28S-1175a	0.00603186	-0.680474
FBtr0113528	snoRNA:Psi28S-1175b	0.00603186	-0.680354
FBtr0080781	Or35a	0.028224	-0.680203
FBtr0300308	CG42470	0.00323953	-0.679976
FBtr0081954	osk	0.0181389	-0.679824
FBtr0081956	osk	0.0181389	-0.679824
FBtr0087123	RpS15	0.00603186	-0.679819
FBtr0087124	RpS15	0.00603186	-0.679819
FBtr0082506	CG18547	0.00396484	-0.679389
FBtr0113529	snoRNA:Psi28S-1175c	0.00603186	-0.679218
FBtr0307109	CG43362	0.00603186	-0.677979
FBtr0081293	snRNA:U2:38ABb	0.0181389	-0.677924
FBtr0081382	CG17472	0.00182954	-0.676959
FBtr0071931	CG30195	0.00487877	-0.675387
FBtr0332563	CR43859	0.014522	-0.675353
FBtr0071530	ND-B14,7	0.00487877	-0.675265
FBtr0304392	</td	0.011628	-0.674898
FBtr0070205	CG11382	0.0226408	-0.674852
FBtr0309759	snoRNA:CG31191-a	0.00748682	-0.674751
FBtr0330641	ND-15	0.00748681	-0.672606
FBtr0330642	ND-15	0.00748681	-0.672606
FBtr0071739	CG4377	0.00396484	-0.672536
FBtr0084968	CG14543	0.00487877	-0.672327
FBtr0079540	CG7429	0.00487877	-0.672192
FBtr0306279	Diedel2	0.0351418	-0.670949
FBtr0081588	Mst84Dd	0.00603186	-0.670887
FBtr0089323	CG10725	0.00396484	-0.670851
FBtr0078821	CG12173	0.00323953	-0.669673
FBtr0300669		0.00323953	-0.669673
FBtr0091777	snoRNA:Psi28S-2149	0.00603186	-0.669446
FBtr0083727	ATPsynD	0.00603186	-0.669371
FBtr0083728	ATPsynD	0.00603186	-0.669371
FBtr0077154	CG10635	0.00603186	-0.669045
FBtr0073811	CG11162	0.00603186	-0.668983
FBtr0113597	snoRNA:Psi18S-1377b	0.00603186	-0.668863
FBtr0085407	Mesh1	0.00748682	-0.668689
FBtr0113595	snoRNA:Psi18S-1377d	0.00603186	-0.668548
FBtr0113596	snoRNA:Psi18S-1377c	0.00603186	-0.668469
FBtr0113594	snoRNA:Psi18S-1377e	0.00603186	-0.66841
FBtr0079449	CG6055	0.00266232	-0.668327
FBtr0078873	CG14659	0.00603186	-0.668226
FBtr0331634	CG42367	0.0181389	-0.668045
FBtr0113598	snoRNA:Psi28S-2626	0.00603186	-0.667962
FBtr0081534	CG14598	0.0181389	-0.667801
FBtr0072949	CG14949	0.000687482	-0.667307
FBtr0091751	snoRNA:Psi18S-1377a	0.00603186	-0.667057
FBtr0113584	snoRNA:Psi18S-1295	0.00748682	-0.666982
FBtr0304363	mir-997	0.00748682	-0.666362
FBtr0072176	RpL12	0.00603186	-0.665906
FBtr0072175	RpL12	0.00603186	-0.665889
FBtr0087479	CG30479	0.000928119	-0.665652
FBtr0074176	sun	0.00932078	-0.665633
FBtr0074177	sun	0.00932078	-0.665633
FBtr0082931	ATPsynE	0.00932078	-0.665395
FBtr0082932	ATPsynE	0.00932078	-0.665395
FBtr0072174	RpL12	0.00603186	-0.665008
FBtr0309604	mir-4911	0.00748682	-0.665005
FBtr0309605	</td	0.00748682	-0.665005
FBtr0300446	CR42491	0.00748682	-0.664961
FBtr0081191	CG10621	0.00396484	-0.664886
FBtr0110894	CG34134	0.00152821	-0.664647
FBtr0079751	CG9289	0.0181389	-0.66417
FBtr0112762	CG34456	0.00396484	-0.664102
FBtr0080472	ND-B22	0.00603186	-0.663966
FBtr0113344	CG18748	0.00128277	-0.663509
FBtr0113345	CG18748	0.00128277	-0.663509
FBtr0273369	Npc2e	0.00603186	-0.663479
FBtr0077521	ND-PDSW	0.00603186	-0.662928
FBtr0110768	Acp54A1	0.00487877	-0.662776
FBtr0084916		0.00108442	-0.662212
FBtr0303795	ATPsynE	0.00932081	-0.662059
FBtr0075063	CG6852	0.00603186	-0.661577
FBtr0300302	Sfp24C1	0.00396484	-0.661348
FBtr0303417	CG42781	0.014522	-0.661303
FBtr0074592	Rad51D	0.0181389	-0.661143
FBtr0077520	ND-PDSW	0.00603186	-0.660564
FBtr0290130	CG6910	0.00182954	-0.660518
FBtr0333382	CG6910	0.00182954	-0.660479
FBtr0112514	CG34316	0.00396484	-0.660085
FBtr0079878	CG4594	0.00323953	-0.659814
FBtr0331631	CG4594	0.00323953	-0.659814
FBtr0309659	</td	0.0226408	-0.6594
FBtr0100481	CG9510	0.0015282	-0.659316
FBtr0085618	CG18404	0.00128277	-0.659074
FBtr0077304	Obp19d	0.00323953	-0.658748
FBtr0088666	CG13744	0.00603186	-0.658488
FBtr0077444	HP6	0.00748681	-0.658329
FBtr0087440	ND-B15	0.00487877	-0.657977
FBtr0084914	Mst57Da	0.00396484	-0.657884
FBtr0308813	CG6852	0.00603186	-0.657873
FBtr0076276	ND-13B	0.00603186	-0.65783
FBtr0077303	Obp19d	0.00323953	-0.657722
FBtr0114315	snoRNA:Me28S-A2113	0.00748682	-0.656806
FBtr0077630	CG31950	0.00487877	-0.656551
FBtr0112422	CG34229	0.00396484	-0.656042
FBtr0071462	Or9a	0.028224	-0.655957
FBtr0071343	CG9034	0.00932081	-0.655831
FBtr0302551	CG32856	0.00396484	-0.655374
FBtr0075663	CG18649	0.00748682	-0.654979
FBtr0333874	CG18649	0.00748682	-0.654979
FBtr0072061	levy	0.00748682	-0.654731
FBtr0085594	RpL32	0.00748682	-0.654209
FBtr0079546	RpL36A	0.00748682	-0.654063
FBtr0085592	RpL32	0.00748682	-0.653444
FBtr0085593	RpL32	0.00748682	-0.653444
FBtr0114555	RpL32	0.00748682	-0.653444
FBtr0114556		0.00748682	-0.653444
FBtr0084957	Kaz-m1	0.00323953	-0.65336
FBtr0304431	mir-276a	0.0434622	-0.653276
FBtr0085435	Spase12	0.00266232	-0.653153
FBtr0091954	BG642312	0.00108442	-0.652991
FBtr0302931	BG642312	0.00108442	-0.652991
FBtr0087873	CG30053	0.00487877	-0.652485
FBtr0083754	mRpL55	0.00748682	-0.652479
FBtr0112477	CG34281	0.0226408	-0.652096
FBtr0307594	CR43387	0.00932081	-0.651875
FBtr0306325		0.00487877	-0.651515
FBtr0301812	CG41128	0.00748682	-0.651089
FBtr0085455	Obp99d	0.00266232	-0.650307
FBtr0082049	RpL34b	0.00603186	-0.650128
FBtr0082050	RpL34b	0.00603186	-0.650113
FBtr0085895	His-Psi:CR31614	0.00748682	-0.649474
FBtr0078457	CG14570	0.00748682	-0.64944
FBtr0080292	dmGlut	0.00487877	-0.649291
FBtr0300459	CG31909	0.00932081	-0.649161
FBtr0300460	CG31909	0.00932081	-0.649161
FBtr0084131	Burs	0.00266232	-0.648925
FBtr0305896	CG43167	0.00266232	-0.648796
FBtr0075184	CG7484	0.00748682	-0.648589
FBtr0299563	CG14104	0.00396484	-0.648365
FBtr0086673	GstE5	0.00266232	-0.648023
FBtr0114355	snoRNA:Me28S-A774a	0.00748681	-0.64771
FBtr0079590	Ssb-c31a	0.00487877	-0.647431
FBtr0088127	Gr47b	0.00748682	-0.647419
FBtr0086620	Dpt	0.011628	-0.646975
FBtr0078382	COX8	0.00748682	-0.646752
FBtr0333464	COX8	0.00748682	-0.646554
FBtr0307035	cype	0.00603186	-0.646326
FBtr0333174	Peb	0.00323953	-0.646207
FBtr0076422		0.0437671	-0.646193
FBtr0331275	CR43763	0.00748682	-0.645908
FBtr0112396	CG34203	0.00108442	-0.645877
FBtr0079072	cype	0.00748681	-0.645865
FBtr0307034	cype	0.00748681	-0.645865
FBtr0072090	CG11300	0.00932081	-0.645773
FBtr0086211	ubl	0.00932081	-0.645618
FBtr0110770	BG642167	0.00323953	-0.644295
FBtr0290003	CG32551	0.00932081	-0.643315
FBtr0077066	CG10472	0.00220089	-0.64327
FBtr0078736	CG31548	0.00323953	-0.643264
FBtr0086475	CG15126	0.00603186	-0.643218
FBtr0083463	CG14329	0.00487877	-0.64315
FBtr0072000		0.00603186	-0.642875
FBtr0079870	CG4036	0.00323953	-0.642811
FBtr0303447	CG4036	0.00323953	-0.642811
FBtr0081139	robl37BC	0.00748682	-0.641656
FBtr0082637	Hsp70Bb	0.00182954	-0.641366
FBtr0078225	CG11796	0.014522	-0.640544
FBtr0078226	CG11796	0.014522	-0.640544
FBtr0074549	Him	0.00932081	-0.640435
FBtr0301011	CG34236	0.000811203	-0.639809
FBtr0300133		0.00748681	-0.639409
FBtr0301576	CG34331	0.00748681	-0.639334
FBtr0072323	CG3663	0.00396484	-0.638406
FBtr0077013	CG13299	0.014522	-0.638353
FBtr0087911	CG13160	0.00220089	-0.638108
FBtr0332250	CG13160	0.00220089	-0.638108
FBtr0073140	CG14974	0.00748682	-0.637402
FBtr0332073		0.00748682	-0.637402
FBtr0082562	svp	0.00487877	-0.636999
FBtr0300317	Sfp77F	0.00266232	-0.636941
FBtr0070158	RpL36	0.00748682	-0.636365
FBtr0070156	RpL36	0.00748682	-0.636334
FBtr0070157	RpL36	0.00748682	-0.636334
FBtr0070155	RpL36	0.00748682	-0.636278
FBtr0087739	CG17059	0.00603186	-0.636049
FBtr0079486	Uro	0.000674058	-0.635812
FBtr0112399	CG34206	0.0351418	-0.635555
FBtr0074321	CG4653	0.00266232	-0.635001
FBtr0079063	TpnC25D	0.00603186	-0.63428
FBtr0084810	to	0.00108442	-0.634243
FBtr0085405	Cisd2	0.00396484	-0.634215
FBtr0300306	Sfp33A1	0.00323953	-0.633831
FBtr0302854	Phae2	0.00128277	-0.633574
FBtr0083675	CG31226	0.00603186	-0.633557
FBtr0083676	CG31226	0.00603186	-0.633557
FBtr0075740	CG7924	0.00748682	-0.633356
FBtr0088806	CG30373	0.00748682	-0.633219
FBtr0305347	CR43142	0.00603186	-0.632915
FBtr0086263	Cpr57A	0.014522	-0.632812
FBtr0071855	RpS16	0.00748681	-0.632694
FBtr0072955	CG12182	0.00182954	-0.631917
FBtr0332040	CG12182	0.00182954	-0.631917
FBtr0306726	CR43282	0.0226408	-0.631693
FBtr0081692	Ccp84Ab	0.00932081	-0.631272
FBtr0076833	CG14826	0.00603186	-0.630903
FBtr0075697	gnu	0.0226408	-0.630895
FBtr0085029	TwdlM	0.028224	-0.630892
FBtr0112769	CG11741	0.00932081	-0.630591
FBtr0082370	RpS25	0.00748682	-0.630333
FBtr0082369	RpS25	0.00748682	-0.630295
FBtr0078598	Osi8	0.00266232	-0.629355
FBtr0303455	CG2006	0.00266232	-0.629216
FBtr0300232	Uhg7	0.00932081	-0.628956
FBtr0332940	CG3420	0.00323953	-0.628379
FBtr0073098	RpL28	0.00748682	-0.628372
FBtr0302300	RpL28	0.00748682	-0.62826
FBtr0070189	CG3706	0.000685623	-0.628022
FBtr0113031	CG4537	0.00603186	-0.627743
FBtr0070980	RpL17	0.00748682	-0.62751
FBtr0070981	RpL17	0.00748682	-0.62751
FBtr0070982	RpL17	0.00748682	-0.62751
FBtr0070983	RpL17	0.00748682	-0.62751
FBtr0070365	CG14817	0.00603186	-0.627373
FBtr0089003	CG30503	0.00748682	-0.627106
FBtr0073097	RpL28	0.00932078	-0.626812
FBtr0302301	RpL28	0.00932078	-0.626812
FBtr0306567	RpL28	0.00932078	-0.626812
FBtr0112480	CG34284	0.00603186	-0.626737
FBtr0073095	RpL28	0.00932078	-0.626668
FBtr0110879	CG34132	0.00748682	-0.626618
FBtr0075470	CG13044	0.00487877	-0.626589
FBtr0083964	RpS20	0.00932081	-0.626589
FBtr0070682	mRpL30	0.00603186	-0.625849
FBtr0086135	CG3420	0.00323953	-0.625425
FBtr0076735	mRpL36	0.00396484	-0.625046
FBtr0300706	CG13749	0.0015282	-0.624198
FBtr0073452	CG11752	0.00748682	-0.624139
FBtr0112724	CG34423	0.00748682	-0.624048
FBtr0301854	CG34423	0.00748682	-0.624048
FBtr0302491	RpL30	0.00748682	-0.62358
FBtr0081181	RpL30	0.00748682	-0.623448
FBtr0310617		0.00748682	-0.623448
FBtr0300311	Sfp35C	0.00220089	-0.623166
FBtr0072454	Peb	0.00323953	-0.623085
FBtr0087643	CG6543	0.00323953	-0.62302
FBtr0087644	CG6543	0.00323953	-0.62302
FBtr0308776	CR43423	0.00603186	-0.622848
FBtr0079791	CG9515	0.00152821	-0.622788
FBtr0299780	CG9510	0.00152821	-0.622788
FBtr0332059	CG6610	0.00748682	-0.622164
FBtr0310083	Kaz-m1	0.00323953	-0.621972
FBtr0086666	CG16836	0.014522	-0.621934
FBtr0300627	CG42500	0.0437671	-0.621476
FBtr0075038	Acp76A	0.00182954	-0.621447
FBtr0308781	Acp76A	0.00182954	-0.621447
FBtr0076892	RpL18	0.00748682	-0.620912
FBtr0333370	RpL18	0.00748682	-0.620912
FBtr0331331	Tep5	0.0226408	-0.620761
FBtr0078507	CG11425	0.00266232	-0.620644
FBtr0300295	Sfp23F	0.00323953	-0.620565
FBtr0074563	CG6290	0.00603186	-0.619547
FBtr0085736	CG15554	0.00748682	-0.619105
FBtr0077048	CG6610	0.00748682	-0.617733
FBtr0332060	CG6610	0.00748682	-0.617733
FBtr0073062	Drsl5	0.00603186	-0.616998
FBtr0089013	CG1707	0.00603186	-0.616786
FBtr0301936	Sfp33A4	0.00266232	-0.616748
FBtr0077041	Jon65Aiii	0.000674018	-0.616688
FBtr0074731	RpS10b	0.00748682	-0.616671
FBtr0074732	RpS10b	0.00748682	-0.616671
FBtr0308192	RpS10b	0.00748682	-0.616671
FBtr0071927	CG30196	0.00932081	-0.61667
FBtr0085462	Obp99b	0.0181389	-0.616527
FBtr0333198	Obp99b	0.0181389	-0.616527
FBtr0310656	CG42489	0.00932081	-0.61613
FBtr0085425	CG2006	0.00323953	-0.615896
FBtr0082397	PGRP-LB	0.000731819	-0.614816
FBtr0082398	PGRP-LB	0.000731819	-0.614816
FBtr0306098	PGRP-LB	0.000731819	-0.614816
FBtr0306099	PGRP-LB	0.000731819	-0.614816
FBtr0308782	CG43407	0.00748682	-0.614467
FBtr0304821	CG43072	0.00487877	-0.614039
FBtr0100863	mt:CoII	0.00932081	-0.612525
FBtr0074467	CG32554	0.00396484	-0.612449
FBtr0075377	CG4998	0.00182954	-0.611995
FBtr0110866	CG4998	0.00182954	-0.611995
FBtr0077539	lectin-24A	0.0226408	-0.61174
FBtr0086919	CG10764	0.014522	-0.611629
FBtr0112740	ND-MWFE	0.00748682	-0.611618
FBtr0085459	CG18731	0.00603186	-0.611557
FBtr0088403	mRpL42	0.00748682	-0.61137
FBtr0304041	mRpL42	0.00748682	-0.61137
FBtr0305670		0.00748682	-0.61137
FBtr0078196	mag	0.00266232	-0.611272
FBtr0084864	CG10514	0.000928119	-0.610985
FBtr0071897	RpL23	0.00932081	-0.610895
FBtr0112741	ND-MWFE	0.00748682	-0.609916
FBtr0304002	CG42489	0.00932081	-0.609861
FBtr0071099	CG15330	0.00748681	-0.609824
FBtr0332004	CG43800	0.00932081	-0.609397
FBtr0332005	CG43800	0.00932081	-0.609397
FBtr0073775	Tim9a	0.00748682	-0.609268
FBtr0085458	Pcd	0.00603186	-0.609155
FBtr0085390	CG11899	0.00932081	-0.608938
FBtr0080952	CG31806	0.00748682	-0.608934
FBtr0302305	CG15597	0.00748682	-0.608893
FBtr0084561	Acp95EF	0.00152821	-0.608646
FBtr0087575	RpS23	0.00932081	-0.608578
FBtr0079213	CG9154	0.00396484	-0.608479
FBtr0079320	cort	0.00748682	-0.608438
FBtr0091885	His4:CG33881	0.00748682	-0.608117
FBtr0073182	Acp63F	0.00266232	-0.608006
FBtr0082651	Gnmt	0.00220089	-0.607967
FBtr0083402	CG31265	0.00487877	-0.607894
FBtr0299855	CG42336	0.00323953	-0.607726
FBtr0088691	CG14752	0.014522	-0.607686
FBtr0300441	CG42489	0.011628	-0.607679
FBtr0299803	Cpr57A	0.0181372	-0.607434
FBtr0299804	Obp57d	0.0181372	-0.607434
FBtr0085670	PH4alphaPV	0.00182954	-0.607249
FBtr0071592	RpL29	0.00748682	-0.607173
FBtr0071593	RpL29	0.00748682	-0.607173
FBtr0305669	RpL29	0.00748682	-0.607173
FBtr0112594	ppk9	0.028224	-0.606878
FBtr0074969	lush	0.00128277	-0.606566
FBtr0301489	lush	0.00128277	-0.606566
FBtr0309526	CR43495	0.014522	-0.606533
FBtr0332543		0.011628	-0.606404
FBtr0332544		0.011628	-0.606404
FBtr0332545		0.011628	-0.606404
FBtr0306079	CG43207	0.00266232	-0.606337
FBtr0084932	RpL27	0.00932081	-0.60594
FBtr0331360	RpL27	0.00932081	-0.60594
FBtr0331361	RpL27	0.00932081	-0.60594
FBtr0075897	mRpL20	0.00487877	-0.605822
FBtr0100088	CG34033	0.00266232	-0.605201
FBtr0113532	snoRNA:Me28S-G1083b	0.0181389	-0.605128
FBtr0306384	CG4019	0.00603186	-0.605094
FBtr0307108	CR43358	0.00266232	-0.604997
FBtr0333350	cort	0.00748682	-0.604963
FBtr0302452	CG8331	0.00487877	-0.60485
FBtr0331362	RpL27	0.00932081	-0.604735
FBtr0332253	CR43810	0.00603186	-0.604708
FBtr0307100	HP1Lcsd	0.00748682	-0.604197
FBtr0301251		0.00396484	-0.603729
FBtr0072105	CG4019	0.00603186	-0.602976
FBtr0303463	CG42787	0.00748682	-0.602657
FBtr0072104	CG4019	0.00603186	-0.602486
FBtr0072103	CG4019	0.00603186	-0.602008
FBtr0072102	CG4019	0.00603186	-0.601969
FBtr0078316	CG33054	0.00603186	-0.601867
FBtr0086273	RpS18	0.00748682	-0.601609
FBtr0086274	RpS18	0.00748682	-0.601609
FBtr0076623	se	0.00748682	-0.601437
FBtr0071094	RpS14a	0.00748682	-0.601059
FBtr0071095	RpS14a	0.00748682	-0.601059
FBtr0079028	CG31918	0.00932081	-0.600621
FBtr0088505	l(2)k10201	0.00487877	-0.599451
FBtr0074216	UQCR-14	0.00932078	-0.599241
FBtr0076423	RpS9	0.00748682	-0.599224
FBtr0076424	RpS9	0.00748682	-0.599224
FBtr0076425	RpS9	0.00748682	-0.599224
FBtr0332861	CG7330	0.00220089	-0.598898
FBtr0089291	Wnt4	0.00932081	-0.598835
FBtr0088034	cuff	0.00748682	-0.598248
FBtr0085461	CG7593	0.00396484	-0.598233
FBtr0300034	CG4678	0.00152821	-0.597645
FBtr0300035	CG4678	0.00152821	-0.597645
FBtr0114542		0.00748681	-0.597619
FBtr0075127	CG7330	0.00220089	-0.597299
FBtr0072759	CG13919	0.00603186	-0.597175
FBtr0077719	CG2862	0.00932078	-0.596739
FBtr0077718	CG2862	0.00932078	-0.596593
FBtr0087081	Acp53C14b	0.00128277	-0.596152
FBtr0071819	CG11298	0.00748682	-0.596109
FBtr0076479	RpS17	0.00932081	-0.595922
FBtr0073965	CG15027	0.00487877	-0.595869
FBtr0310395	CG43673	0.000811204	-0.595729
FBtr0300032	CG4678	0.00152821	-0.595407
FBtr0300033	CG4678	0.00152821	-0.595407
FBtr0308847	CG4678	0.00152821	-0.595407
FBtr0085389	CG14515	0.00932081	-0.595356
FBtr0077128	CG10591	0.0350513	-0.594813
FBtr0076708	CG13670	0.00932081	-0.594651
FBtr0088153	Tapdelta	0.00266232	-0.594645
FBtr0076580	CG32024	0.00603186	-0.59457
FBtr0085625	mRpS18C	0.00603186	-0.594536
FBtr0305612	CR43158	0.00182954	-0.594308
FBtr0083064		0.00748682	-0.59416
FBtr0299872	CG30441	0.00748681	-0.593633
FBtr0070459	tko	0.00603186	-0.593599
FBtr0308831	tko	0.00603186	-0.593599
FBtr0079442	CG15818	0.00932081	-0.593091
FBtr0302451	CG8331	0.00603186	-0.59299
FBtr0079037	CG31917	0.00748682	-0.592983
FBtr0301130	Tfb5	0.00748682	-0.592983
FBtr0091742	snmRNA:430:CR33744	0.00603186	-0.592932
FBtr0091748	primo-1	0.00487877	-0.592859
FBtr0091499	lectin-37Db	0.00220089	-0.592186
FBtr0302362	lectin-37Db	0.00220089	-0.592186
FBtr0100556	CG32576	0.00932081	-0.591955
FBtr0086510	wbl	0.000731822	-0.591901
FBtr0306166	CG43222	0.00748682	-0.591558
FBtr0075069	CG6839	0.00182954	-0.591322
FBtr0088541	CG12929	0.00932081	-0.590433
FBtr0113060	CG12929	0.00932081	-0.590433
FBtr0079762	CG17906	0.00487877	-0.590275
FBtr0076241	CG32069	0.00748682	-0.590204
FBtr0080771	ND-B17	0.00748682	-0.589668
FBtr0080772		0.00748682	-0.589668
FBtr0077179	CG10672	0.00748682	-0.589623
FBtr0086639	CG15093	0.00108442	-0.588958
FBtr0086640	CG15093	0.00108442	-0.588958
FBtr0303846	CG15093	0.00108442	-0.588958
FBtr0072080		0.00603186	-0.588868
FBtr0306909	CG43325	0.00323953	-0.588684
FBtr0079624	Spn28F	0.000928119	-0.588584
FBtr0333776	CR43964	0.00108442	-0.588241
FBtr0308060	CG43392	0.00220089	-0.587964
FBtr0299856	CG42336	0.00323953	-0.587594
FBtr0071714	Grx-1	0.00748682	-0.58747
FBtr0077451	mRpL27	0.00487877	-0.586837
FBtr0088881	CG30380	0.014522	-0.586008
FBtr0072564	Cypl	0.00487877	-0.585979
FBtr0089869	CG3566	0.00603186	-0.58571
FBtr0089870	CG3566	0.00603186	-0.58571
FBtr0305177	CG3566	0.00603186	-0.58571
FBtr0089608	Dup99B	0.00932081	-0.585562
FBtr0305053	Dup99B	0.00932081	-0.585562
FBtr0091741	snmRNA:430:CR33743	0.00603186	-0.585236
FBtr0083404	CG31267	0.00182954	-0.584994
FBtr0333130	CR43912	0.011628	-0.584939
FBtr0080681	ProtB	0.00748682	-0.584535
FBtr0088161	alphaTry	0.00266232	-0.584532
FBtr0091740	snmRNA:430:CR33742	0.00603186	-0.584486
FBtr0072107	CG17664	0.00182954	-0.584379
FBtr0273348	CG13305	0.00603186	-0.584341
FBtr0273349	CG13305	0.00603186	-0.584341
FBtr0087494	CG30197	0.00748682	-0.584243
FBtr0085077	CG6295	0.00152821	-0.584082
FBtr0307596	CG13827	0.00396484	-0.583266
FBtr0079288	COX5B	0.00932081	-0.582284
FBtr0112435	CG34241	0.0181389	-0.582199
FBtr0083063	ATPsynO	0.00932078	-0.582126
FBtr0112384	CG34191	0.00487877	-0.582057
FBtr0077272	Ser6	0.00182954	-0.581572
FBtr0083443	CG14330	0.00323953	-0.581377
FBtr0088248	Lsm10	0.00603186	-0.581083
FBtr0080496	CG9928	0.00220089	-0.580654
FBtr0074984	CG18294	0.0226408	-0.580363
FBtr0086902	CG14483	0.011628	-0.579323
FBtr0329863	CG14483	0.011628	-0.579254
FBtr0072943	Acp62F	0.00220089	-0.579052
FBtr0071733	CG13494	0.00396484	-0.578914
FBtr0091725	snmRNA:430:CR33727	0.00748681	-0.578481
FBtr0073288	mRpS6	0.00932081	-0.578025
FBtr0306093	mRpS6	0.00932081	-0.578025
FBtr0091451		0.00220089	-0.577976
FBtr0082111	CG9396	0.00396484	-0.577689
FBtr0074994		0.0181372	-0.577298
FBtr0331424		0.0181372	-0.577298
FBtr0110944	CG34136	0.000731822	-0.577041
FBtr0079025	ND-13A	0.00932081	-0.576565
FBtr0076405	ATPsynB	0.00932081	-0.576426
FBtr0080870	CG31815	0.00487877	-0.576316
FBtr0075513	CG17026	0.00603186	-0.575928
FBtr0076633	RpL14	0.00932081	-0.575679
FBtr0077009	CG10163	0.028224	-0.575319
FBtr0333542	mRpL48	0.00603186	-0.5753
FBtr0302379	CG5999	0.00108442	-0.574729
FBtr0081101	CG15167	0.0145216	-0.574515
FBtr0080682	ProtA	0.00932081	-0.573767
FBtr0310458	CG43678	0.00932081	-0.573076
FBtr0079765	CG9568	0.00323953	-0.572866
FBtr0089002	kappaB-Ras	0.00932081	-0.57269
FBtr0299801	kappaB-Ras	0.00932081	-0.57269
FBtr0299802	CG30503	0.00932081	-0.57269
FBtr0303197	CG14610	0.00487877	-0.572209
FBtr0300648	LSm3	0.00932081	-0.571948
FBtr0081942	CG13318	0.00487877	-0.571051
FBtr0082384	mRpL40	0.00748682	-0.571034
FBtr0071096	RpS14b	0.00932081	-0.570615
FBtr0071783	CG3292	0.014522	-0.570437
FBtr0088657	Tom7	0.00932081	-0.570231
FBtr0087406	CG12853	0.00932081	-0.570129
FBtr0080274	CG14933	0.00487877	-0.57001
FBtr0300437	CG42486	0.00487877	-0.57001
FBtr0299878	CG34038	0.00748682	-0.569971
FBtr0307197	CG34038	0.00748682	-0.569971
FBtr0299854	CG42336	0.00396484	-0.569842
FBtr0080830	c(2)M	0.00396484	-0.569752
FBtr0078519	CG14453	0.0437671	-0.569702
FBtr0331936	ND-B14	0.011628	-0.569645
FBtr0075859	CG33263	0.0351418	-0.569599
FBtr0100084	CG34029	0.011628	-0.569514
FBtr0300300	CG42464	0.00748682	-0.56945
FBtr0088238	ND-B14	0.011628	-0.569348
FBtr0085703	dj-1beta	0.00932081	-0.569294
FBtr0305597		0.00932081	-0.569018
FBtr0073531	CG2444	0.00323953	-0.568534
FBtr0087514	Cpr51A	0.00748682	-0.568153
FBtr0079455	Obp28a	0.00323953	-0.56755
FBtr0083887	Or92a	0.0351418	-0.567246
FBtr0075076	CG3902	0.000731822	-0.567121
FBtr0304647	CG43063	0.00182954	-0.566993
FBtr0075602	mex1	0.00152821	-0.566681
FBtr0306842	CG43307	0.00266232	-0.566159
FBtr0075836	SP	0.00487877	-0.565986
FBtr0299853	CG42336	0.00396484	-0.565849
FBtr0303157	CG42336	0.00396484	-0.565849
FBtr0306121	CG43209	0.0116279	-0.565682
FBtr0084340	CG17244	0.00396484	-0.565676
FBtr0091731	snmRNA:430:CR33733	0.00748682	-0.565608
FBtr0071058	CG11368	0.00603186	-0.565569
FBtr0084376	CG13827	0.00487877	-0.5655
FBtr0085450	Obp99a	0.00932081	-0.56511
FBtr0074410	Arpc3B	0.00748682	-0.56511
FBtr0113478	Arpc3B	0.00748682	-0.56511
FBtr0303765		0.011628	-0.565092
FBtr0077452	RpL27A	0.011628	-0.565078
FBtr0074311	RpS19a	0.00932081	-0.565009
FBtr0074312	RpS19a	0.00932081	-0.565009
FBtr0074313	RpS19a	0.00932081	-0.565009
FBtr0086677	GstE9	0.00748682	-0.564979
FBtr0302988	CG32553	0.00152821	-0.564883
FBtr0077129	CG10592	0.00323953	-0.564731
FBtr0082764	mRpS21	0.011628	-0.564655
FBtr0080933	ppk17	0.014522	-0.564617
FBtr0305044	Spase22-23	0.00220089	-0.564547
FBtr0332692	CG17145	0.014522	-0.564499
FBtr0086328	Obp56f	0.00396484	-0.564372
FBtr0306323	CG43254	0.00323953	-0.564294
FBtr0310579	CG43254	0.00323953	-0.564294
FBtr0112358	CG34167	0.00932081	-0.564244
FBtr0074304	CG9981	0.00396484	-0.564214
FBtr0304891	CG43103	0.011628	-0.563712
FBtr0091743	snmRNA:430:CR33745	0.00748682	-0.563594
FBtr0309988	CR43633	0.00487877	-0.562975
FBtr0079163	obst-E	0.00603186	-0.562724
FBtr0310092	CG43647	0.00487877	-0.562684
FBtr0083417	CG17475	0.00323953	-0.562451
FBtr0080334	Phae1	0.00487877	-0.562142
FBtr0112379	Rpb12	0.011628	-0.561822
FBtr0091729	snmRNA:430:CR33731	0.00748682	-0.56182
FBtr0078595	Osi5	0.011628	-0.561799
FBtr0302937	Osi5	0.011628	-0.561799
FBtr0307101	CG43354	0.00487877	-0.561794
FBtr0308744	CG43401	0.00748682	-0.561668
FBtr0112400	CG34207	0.00932081	-0.561614
FBtr0300160		0.00748682	-0.561611
FBtr0091730	snmRNA:430:CR33732	0.00748682	-0.561081
FBtr0085535	CG7834	0.00603186	-0.56077
FBtr0085536	CG7834	0.00603186	-0.56077
FBtr0091734	snmRNA:430:CR33736	0.00748682	-0.559816
FBtr0082323	CG6465	0.00108442	-0.559732
FBtr0077323	CG15456	0.00932081	-0.559484
FBtr0081587	Mst84Dc	0.00932081	-0.559366
FBtr0112841	Mst84Dc	0.00932081	-0.559366
FBtr0091726	snmRNA:430:CR33728	0.00748682	-0.559295
FBtr0309310	CR43477	0.00603186	-0.558931
FBtr0084982	E(spl)mbeta-HLH	0.00220089	-0.558924
FBtr0300214	ksh	0.00748682	-0.558735
FBtr0087799		0.00266232	-0.558423
FBtr0302321		0.00266232	-0.558423
FBtr0091738	snmRNA:430:CR33740	0.00748682	-0.55798
FBtr0091739	snmRNA:430:CR33741	0.00932081	-0.557759
FBtr0081586	Mst84Db	0.00932081	-0.557458
FBtr0074827	CG13813	0.00323953	-0.557222
FBtr0306097	PGRP-LB	0.00182954	-0.557009
FBtr0087224	CG30095	0.0351418	-0.556698
FBtr0091728	snmRNA:430:CR33730	0.00748682	-0.556477
FBtr0089560	Sardh	0.0226408	-0.5557
FBtr0084505	LSm3	0.00932081	-0.555508
FBtr0304713	CG5793	0.00748682	-0.555477
FBtr0300146	Su(Ste):CR42418	0.00932081	-0.555274
FBtr0087399	Hex-C	0.00487877	-0.55522
FBtr0303835	CG42828	0.0181389	-0.555144
FBtr0091733	snmRNA:430:CR33735	0.00748682	-0.554988
FBtr0086327	Obp56e	0.00603186	-0.55496
FBtr0080164	RpL9	0.00932081	-0.554947
FBtr0080163	RpL9	0.00932081	-0.554922
FBtr0305706	CG43165	0.00487877	-0.554883
FBtr0310391	CR43671	0.011628	-0.554838
FBtr0113298	CG4951	0.00323953	-0.554694
FBtr0072121	CG3906	0.00182954	-0.554611
FBtr0082396	PGRP-LB	0.00182954	-0.554551
FBtr0091744	snmRNA:430:CR33746	0.00748682	-0.554363
FBtr0082507	CG10005	0.00487877	-0.55423
FBtr0071635	CG15657	0.00748682	-0.554097
FBtr0076635	snoRNA:U49:66Db	0.00932081	-0.554088
FBtr0076905	CG14823	0.00487877	-0.55406
FBtr0076906	CG14823	0.00487877	-0.55406
FBtr0076908	CG14823	0.00487877	-0.55406
FBtr0332511	CR43852	0.00932081	-0.553962
FBtr0086212	CG15237	0.0145216	-0.553463
FBtr0091736	snmRNA:430:CR33738	0.00932081	-0.553254
FBtr0300811	CG17209	0.00266232	-0.553093
FBtr0332245	CG13962	0.00932081	-0.552912
FBtr0081314	CG13962	0.00932081	-0.552912
FBtr0309188	CR43455	0.00396484	-0.552824
FBtr0334108	CG43993	0.00396484	-0.552551
FBtr0091727	snmRNA:430:CR33729	0.00748682	-0.552301
FBtr0077435	Dim1	0.011628	-0.552174
FBtr0079403	Sem1	0.00932081	-0.551814
FBtr0078484	CG7130	0.00603186	-0.551493
FBtr0078541	CG12546	0.00748682	-0.551439
FBtr0330691	CR43752	0.00487877	-0.551196
FBtr0084186	CG6028	0.00487877	-0.551012
FBtr0079263	CG9547	0.00748682	-0.550697
FBtr0079895	Apf	0.00487877	-0.550405
FBtr0088676	CG8235	0.00932081	-0.550321
FBtr0078843	CG12589	0.00932081	-0.55025
FBtr0091735	snmRNA:430:CR33737	0.00932081	-0.550234
FBtr0080050	Mdh1	0.00487877	-0.550023
FBtr0078520	CG14452	0.00748682	-0.549936
FBtr0331459	CG34265	0.00603186	-0.549809
FBtr0074868	CG14187	0.0351418	-0.549703
FBtr0332701	CG14187	0.0351418	-0.549703
FBtr0091732	snmRNA:430:CR33734	0.00748682	-0.549553
FBtr0091496	Acp53C14c	0.0015282	-0.549433
FBtr0303024	Acp53C14c	0.0015282	-0.549433
FBtr0303002		0.011628	-0.549339
FBtr0332227	CR43825	0.00396484	-0.549154
FBtr0073243	CG11586	0.00932078	-0.549001
FBtr0087721	CG17048	0.00396484	-0.548838
FBtr0302450	CG17048	0.00396484	-0.548838
FBtr0304327	mir-308	0.00932081	-0.548392
FBtr0304328	</td	0.00932081	-0.548392
FBtr0080341	CG17217	0.00932081	-0.548256
FBtr0083174	Acyp2	0.00932081	-0.548169
FBtr0091737	snmRNA:430:CR33739	0.00748682	-0.547905
FBtr0082606	CG10035	0.0226408	-0.547728
FBtr0077153	Ir64a	0.0226408	-0.547724
FBtr0070148	RpL22	0.00932081	-0.547468
FBtr0074785	mRpS14	0.00932081	-0.547407
FBtr0305048	CG43117	0.028224	-0.546889
FBtr0075115	Met75Ca	0.00932081	-0.546816
FBtr0075116	Met75Cb	0.00932081	-0.546788
FBtr0077546	CG16712	0.00932081	-0.546324
FBtr0333422		0.00603186	-0.546309
FBtr0333929	CG5793	0.00748682	-0.54595
FBtr0332457	CG31950	0.00748682	-0.545833
FBtr0303196	CR42738	0.00487877	-0.545561
FBtr0332018	CR43804	0.011628	-0.545445
FBtr0305795	AttC	0.00487877	-0.545188
FBtr0089422	RpS7	0.00932081	-0.545128
FBtr0089423	RpS7	0.00932081	-0.545128
FBtr0089425	RpS7	0.00932081	-0.545123
FBtr0087291	CG8299	0.00220089	-0.544787
FBtr0333445	CG1143	0.00152821	-0.544779
FBtr0112361	CG34170	0.011628	-0.544441
FBtr0333930	CG5793	0.00748682	-0.543737
FBtr0081691	Ccp84Aa	0.00932081	-0.54373
FBtr0085103	CG14258	0.0226408	-0.543673
FBtr0078184	CG13247	0.00603186	-0.543058
FBtr0084301	CG17625	0.00932081	-0.542986
FBtr0076089	Tim13	0.00932081	-0.542544
FBtr0088190	Cpr47Ea	0.00323953	-0.542476
FBtr0078223	atk	0.00396484	-0.542414
FBtr0302233	CG40472	0.00932081	-0.542288
FBtr0331570	atk	0.00396484	-0.54226
FBtr0087754	CG4734	0.00323953	-0.541902
FBtr0074769	CG14219	0.011628	-0.541396
FBtr0308934	CR34044	0.0437671	-0.541261
FBtr0290037	CG8773	0.00220089	-0.5412
FBtr0112359	CG34168	0.00932081	-0.541144
FBtr0079559	CG7102	0.00932081	-0.541139
FBtr0072937	CG1143	0.00152821	-0.54069
FBtr0091642	snoRNA:Or-CD10	0.00932081	-0.540664
FBtr0300294	CG42460	0.0351418	-0.540576
FBtr0081378	CG10651	0.00108442	-0.540383
FBtr0082656	CG12279	0.00603186	-0.540325
FBtr0087420	Obp51a	0.011628	-0.540323
FBtr0100620	Prx5	0.00932081	-0.540309
FBtr0077621	RpS21	0.00932081	-0.540306
FBtr0273293	RpS21	0.00932081	-0.540306
FBtr0083865	Gr92a	0.028224	-0.540288
FBtr0331408	ND-MLRQ	0.011628	-0.540127
FBtr0070040	ND-MLRQ	0.011628	-0.540119
FBtr0070041	ND-MLRQ	0.011628	-0.540119
FBtr0077623	RpS21	0.00932081	-0.539969
FBtr0081577	CG10050	0.00323953	-0.539726
FBtr0273271	Srp14	0.00748682	-0.539644
FBtr0300802		0.00748682	-0.539644
FBtr0299873	CG31609	0.011628	-0.539622
FBtr0077181	CG10674	0.00748682	-0.539553
FBtr0332163	CG42798	0.00266232	-0.539312
FBtr0307885		0.0181389	-0.539299
FBtr0088010	SmF	0.011628	-0.539162
FBtr0072343	Nurf-38	0.00396484	-0.539
FBtr0273253	Nurf-38	0.00396484	-0.539
FBtr0303828	CG42821	0.00182954	-0.538852
FBtr0331203	CG34447	0.00152821	-0.538746
FBtr0290247	CG32448	0.00932081	-0.538349
FBtr0087080	Acp53Ea	0.00323953	-0.538249
FBtr0085361	CG11841	0.00603186	-0.538142
FBtr0075892	CG17300	0.00748682	-0.538046
FBtr0079760	CG18662	0.00932081	-0.538027
FBtr0086622	Jheh3	0.00152821	-0.538011
FBtr0091921	snmRNA:419	0.0181372	-0.537745
FBtr0084815	CG11858	0.00932081	-0.537734
FBtr0080524	RpL24	0.011628	-0.537169
FBtr0091623	snoRNA:Psi28S-2876	0.011628	-0.536829
FBtr0076582	CG13309	0.00748681	-0.53672
FBtr0070508	CG3939	0.011628	-0.536376
FBtr0303248	CG32448	0.00932081	-0.536152
FBtr0079181	CG13996	0.0226343	-0.53613
FBtr0303731	CG42798	0.00323953	-0.536093
FBtr0077749		0.014522	-0.536001
FBtr0304030	CR42861	0.0145216	-0.535707
FBtr0304031	CR42861	0.0145216	-0.535707
FBtr0333072	CG8519	0.014522	-0.535583
FBtr0072355	CG4563	0.00220089	-0.535406
FBtr0075431	CG13040	0.014522	-0.535356
FBtr0081984	Ibf2	0.00748682	-0.535197
FBtr0079767	CG12439	0.0181389	-0.534999
FBtr0077656	CG17261	0.00932081	-0.534691
FBtr0081250	CG31697	0.011628	-0.534326
FBtr0076511	mRpL12	0.00748682	-0.533986
FBtr0088086	tRNA:M2:48Bb	0.011628	-0.533628
FBtr0333081	CG9948	0.00932081	-0.533579
FBtr0332493	CG3603	0.00266232	-0.533377
FBtr0306044	CG43195	0.014522	-0.532893
FBtr0308771	CG43195	0.014522	-0.532893
FBtr0332222	CG43815	0.0181389	-0.532644
FBtr0303413	CG4053	0.0181389	-0.532588
FBtr0087854	CG12374	0.00266232	-0.532565
FBtr0084151	dnd	0.00748681	-0.532525
FBtr0071307	Obp8a	0.00748682	-0.532491
FBtr0087049	Pkc53E	0.00396484	-0.532091
FBtr0072622	CG9205	0.00603186	-0.532073
FBtr0087599	CG18371	0.00932081	-0.531913
FBtr0080123	Lip2	0.00603186	-0.5319
FBtr0301783	UQCR-11	0.00748682	-0.53186
FBtr0301784	UQCR-11	0.00748682	-0.53186
FBtr0081056	CG31788	0.011628	-0.531856
FBtr0078432	Rpb8	0.00748682	-0.531781
FBtr0087048	Pkc53E	0.00396484	-0.531676
FBtr0112819	Pkc53E	0.00396484	-0.531676
FBtr0305070	Pkc53E	0.00396484	-0.531676
FBtr0301785	UQCR-11	0.00748682	-0.531668
FBtr0077781	CG3528	0.00603186	-0.531283
FBtr0091951	pncr009:3L	0.00748682	-0.531216
FBtr0303821	CG42810	0.00748682	-0.530811
FBtr0070160	CG13365	0.00932081	-0.53071
FBtr0112772	CG13177	0.00182954	-0.530592
FBtr0114351	snoRNA:Me28S-G3253	0.00932081	-0.530502
FBtr0100283	CG7215	0.0116279	-0.530383
FBtr0100619	Prx5	0.0116279	-0.530383
FBtr0074740	CG14210	0.00603186	-0.529921
FBtr0086672	GstE4	0.00128277	-0.529404
FBtr0087157	CG4398	0.00748682	-0.529394
FBtr0114304	snoRNA:Me28S-G2173	0.00932081	-0.529218
FBtr0083295	Dhfr	0.011628	-0.529215
FBtr0110910	Dhfr	0.011628	-0.529215
FBtr0334112	CR43995	0.0181389	-0.528801
FBtr0333873	UQCR-11	0.00932078	-0.528689
FBtr0290211	CG7694	0.011628	-0.528585
FBtr0083783		0.0226343	-0.528405
FBtr0113400	CG31219	0.0226343	-0.528405
FBtr0334043	CG9981	0.00603186	-0.528352
FBtr0334044	CG9981	0.00603186	-0.528352
FBtr0074823	CG17145	0.0181389	-0.528282
FBtr0072437	CG12848	0.00748682	-0.527809
FBtr0310371	CG12848	0.00748682	-0.527809
FBtr0083815	CG11447	0.0116279	-0.527204
FBtr0289966	mRpL23	0.014522	-0.52716
FBtr0331415	mRpL23	0.014522	-0.52716
FBtr0331416	mRpL23	0.014522	-0.52716
FBtr0100028	obst-H	0.0351418	-0.52706
FBtr0072900	mRpL23	0.014522	-0.52675
FBtr0088694	Vps25	0.00932081	-0.526675
FBtr0300352	CG14777	0.00603186	-0.526345
FBtr0078558	CG11131	0.00396484	-0.526332
FBtr0306284	CG43232	0.014522	-0.52608
FBtr0080555	Acyp	0.00603186	-0.525962
FBtr0091804	CheA46a	0.0181389	-0.52593
FBtr0084900	CG5039	0.00487877	-0.525829
FBtr0112366	CG34175	0.014522	-0.525769
FBtr0083663	CG31229	0.00748682	-0.52551
FBtr0087852	mRpL18	0.0116279	-0.525443
FBtr0299560	Cpr62Ba	0.014522	-0.524574
FBtr0071935	RpS24	0.011628	-0.524382
FBtr0112770	CG12828	0.00323953	-0.524282
FBtr0080108	CG6415	0.00603186	-0.524123
FBtr0075066	RpL26	0.011628	-0.52386
FBtr0333709	RpL26	0.011628	-0.52386
FBtr0072084	mRpL43	0.00932081	-0.523696
FBtr0299561	Cpr62Ba	0.014522	-0.523081
FBtr0083145	B9d1	0.00932081	-0.522918
FBtr0078018	CG13950	0.00220089	-0.522573
FBtr0085638	CG9733	0.00487877	-0.522524
FBtr0076854	CG8562	0.00182954	-0.522126
FBtr0085611	Anp	0.011628	-0.522003
FBtr0089420	Aprt	0.00487877	-0.52186
FBtr0072289	CG13578	0.00603186	-0.521682
FBtr0082621	CG12256	0.00748682	-0.521405
FBtr0072844	SCOT	0.00487877	-0.521395
FBtr0333431	SCOT	0.00487877	-0.521395
FBtr0112387	CG34194	0.00487877	-0.521211
FBtr0072621	CG9205	0.00748682	-0.520964
FBtr0290235	CG3011	0.00603186	-0.520774
FBtr0301626	mRpS35	0.00932081	-0.520772
FBtr0084797	CG11781	0.00748682	-0.520684
FBtr0300301	CG42465	0.00487877	-0.519941
FBtr0077887	CG17648	0.00932081	-0.519765
FBtr0072324	ND-19	0.00932081	-0.51933
FBtr0072325	ND-19	0.00932081	-0.51933
FBtr0072326	ND-19	0.00932081	-0.51933
FBtr0301036	ND-19	0.00932081	-0.51933
FBtr0302051		0.00323953	-0.519267
FBtr0086896	Oxp	0.011628	-0.51894
FBtr0304364	</td	0.014522	-0.518637
FBtr0113773	ND-AGGG	0.00932081	-0.518418
FBtr0070558	CG3603	0.00266232	-0.518306
FBtr0082318	CG31373	0.00748682	-0.51827
FBtr0085606	Nph	0.011628	-0.518127
FBtr0075839	Nplp2	0.00603186	-0.518108
FBtr0077882	mRpL48	0.00932081	-0.518033
FBtr0306240	fry	0.00152821	-0.517926
FBtr0333858	fry	0.00152821	-0.517926
FBtr0084431	CG4408	0.00748682	-0.517788
FBtr0306832	CR43300	0.0181389	-0.51761
FBtr0082720		0.011628	-0.517177
FBtr0082721	CG17327	0.011628	-0.517177
FBtr0306797	CG13566	0.0181389	-0.517074
FBtr0083569	CG18598	0.00932081	-0.516832
FBtr0300668	CG42521	0.0181372	-0.51607
FBtr0334084	mex1	0.00220089	-0.516035
FBtr0301004	CG34150	0.011628	-0.515933
FBtr0076417	fry	0.00152821	-0.51555
FBtr0301435	fry	0.00152821	-0.51555
FBtr0306241	fry	0.00152821	-0.51555
FBtr0306242	fry	0.00152821	-0.51555
FBtr0333859	fry	0.00152821	-0.51555
FBtr0333860	fry	0.00152821	-0.51555
FBtr0088019	OSCP1	0.00487877	-0.51511
FBtr0075780	CG13484	0.00603186	-0.514947
FBtr0079466	CG5958	0.00182954	-0.514171
FBtr0303428	CG42782	0.00603186	-0.514034
FBtr0302914	CR40441	0.0351418	-0.513922
FBtr0300692	CG11041	0.011628	-0.513615
FBtr0081871	CG31259	0.014522	-0.513522
FBtr0081351	CG12617	0.011628	-0.513456
FBtr0083823	CG4783	0.00487877	-0.513402
FBtr0085943	CG10834	0.011628	-0.513378
FBtr0070285	CG14795	0.0181389	-0.513131
FBtr0082474	COX5A	0.011628	-0.51309
FBtr0082473	COX5A	0.011628	-0.51288
FBtr0078377	CG7172	0.00932081	-0.512877
FBtr0087840	spt4	0.00748682	-0.512422
FBtr0112487	CG34291	0.0437671	-0.512256
FBtr0075729	CG3868	0.00128277	-0.511592
FBtr0074664	CG7406	0.0351418	-0.511503
FBtr0088163	etaTry	0.00266232	-0.511459
FBtr0083042	CG6974	0.00396484	-0.511334
FBtr0078370	CG33290	0.00603186	-0.51109
FBtr0074452	ND-24	0.0145216	-0.511021
FBtr0112751	CG34447	0.00220089	-0.510251
FBtr0083970	RpS30	0.011628	-0.51
FBtr0083969	RpS30	0.011628	-0.509924
FBtr0084492	CG31142	0.00932081	-0.509895
FBtr0333658	Ag5r	0.00220089	-0.509583
FBtr0078335	Sems	0.00396484	-0.509569
FBtr0305582	Ag5r	0.00220089	-0.509519
FBtr0113049	CG1701	0.00487877	-0.509506
FBtr0332549	CR43847	0.00603186	-0.509458
FBtr0082127	CG31415	0.00932078	-0.509384
FBtr0085489	RpS8	0.011628	-0.509296
FBtr0080859	jhamt	0.00396484	-0.509016
FBtr0305985	Nurf-38	0.00396484	-0.508768
FBtr0073937	Ag5r	0.00220089	-0.508718
FBtr0309061	CR43431	0.028224	-0.508706
FBtr0075496	CG13074	0.014522	-0.508495
FBtr0310274	RpS8	0.011628	-0.5082
FBtr0114565	GstD11	0.00603186	-0.507893
FBtr0086089	COX4L	0.011628	-0.507752
FBtr0100888	mt:lrRNA	0.0226408	-0.507631
FBtr0070036	CG12655	0.011628	-0.507498
FBtr0331767		0.011628	-0.507498
FBtr0302453	CG8331	0.00748682	-0.50739
FBtr0072843	SCOT	0.00487877	-0.50669
FBtr0111304	CR41440	0.011628	-0.506547
FBtr0070655	mRpL33	0.014522	-0.506541
FBtr0087525	CG8331	0.00748682	-0.506538
FBtr0080695	NC2beta	0.00932081	-0.506349
FBtr0113161	Elo68beta	0.0181389	-0.506312
FBtr0087168	CG30098	0.00932081	-0.506134
FBtr0079646	CSN8	0.00603186	-0.505841
FBtr0304153	Gpa2	0.00487877	-0.505794
FBtr0304738	CG34299	0.00748682	-0.505751
FBtr0074880	CG15881	0.00603186	-0.505547
FBtr0086114	CG15908	0.014522	-0.50518
FBtr0304636	CG43054	0.014522	-0.504994
FBtr0085007	CR31084	0.0437671	-0.504778
FBtr0077545	CG3604	0.00487877	-0.504614
FBtr0073764	Jafrac1	0.00603186	-0.504547
FBtr0074387	CG5010	0.00748682	-0.504402
FBtr0332697		0.00932081	-0.50439
FBtr0076256	CG18628	0.011628	-0.504333
FBtr0071391	CG9691	0.014522	-0.504306
FBtr0071392	CG9691	0.014522	-0.504306
FBtr0080078	trk	0.011628	-0.504288
FBtr0112993	SmG	0.00932081	-0.503559
FBtr0070165	MED22	0.011628	-0.503339
FBtr0100356	Spn43Ab	0.00603186	-0.503336
FBtr0089054		0.00603186	-0.503166
FBtr0088121	lambdaTry	0.00396484	-0.503136
FBtr0074377	SmG	0.00932081	-0.502847
FBtr0074363	spheroide	0.00396484	-0.50249
FBtr0074076	CG15642	0.00323953	-0.502345
FBtr0113515	snoRNA:Psi28S-2444	0.00932081	-0.502196
FBtr0084708	Ela	0.00487877	-0.501634
FBtr0084709	Ela	0.00487877	-0.501634
FBtr0070827	CG3011	0.00748682	-0.50128
FBtr0077542	CG31777	0.014522	-0.501124
FBtr0087390	CG8157	0.00932081	-0.501122
FBtr0332740	CR43881	0.00932081	-0.500585
FBtr0332741	CR43881	0.00932081	-0.500585
FBtr0332995	CG1701	0.00487877	-0.500408
FBtr0306908	CG43325	0.00748682	-0.500315
FBtr0306911	CG43326	0.00748682	-0.500315
FBtr0079560	SmE	0.00932081	-0.500218
FBtr0079563	TwdlE	0.014522	-0.499686
FBtr0100503	Obp22a	0.00396484	-0.499528
FBtr0075954	CG10418	0.014522	-0.498577
FBtr0080661	CG3473	0.014522	-0.498555
FBtr0075483	PDCD-5	0.00932081	-0.498396
FBtr0081376	CG17571	0.00748682	-0.498363
FBtr0331694	CG34409	0.00932081	-0.498098
FBtr0087181	CG30324	0.014522	-0.49805
FBtr0303786	mex1	0.00266232	-0.497513
FBtr0072405	RpL19	0.014522	-0.496872
FBtr0072406	RpL19	0.014522	-0.496872
FBtr0076280	CG14151	0.0181389	-0.49669
FBtr0076439	PGRP-LF	0.00932081	-0.496216
FBtr0306828	CR43298	0.0281992	-0.496214
FBtr0081089	RpS26	0.011628	-0.495841
FBtr0081090	RpS26	0.011628	-0.495841
FBtr0075348	PGRP-SB1	0.011628	-0.495665
FBtr0331772	CR43785	0.014522	-0.49566
FBtr0331773	CR43785	0.014522	-0.49566
FBtr0087279	CG30090	0.00396484	-0.495496
FBtr0087202	CG8320	0.00748682	-0.495416
FBtr0081091	RpS26	0.011628	-0.495295
FBtr0331455	RpS26	0.011628	-0.495295
FBtr0077684	Prx6005	0.011628	-0.49521
FBtr0077556	CG15418	0.00932081	-0.494969
FBtr0075824	CG10116	0.00603186	-0.494789
FBtr0332725	CG8560	0.00603186	-0.494725
FBtr0083283	Manf	0.00487877	-0.494565
FBtr0114541	St1	0.00323953	-0.49446
FBtr0306290	CG43237	0.011628	-0.494095
FBtr0113603	snoRNA:Me28S-A2634c	0.0226408	-0.493758
FBtr0082006	CG11985	0.00932081	-0.493636
FBtr0082180	ATPsynepsilonL	0.00932081	-0.493624
FBtr0113408	ATPsynepsilonL	0.00932081	-0.493624
FBtr0333823	ATPsynepsilonL	0.00932081	-0.493624
FBtr0087367	CG8079	0.00603186	-0.493603
FBtr0087368	CG8079	0.00603186	-0.493603
FBtr0076232	Elo68alpha	0.00323953	-0.4935
FBtr0084554	CHORD	0.00487877	-0.492974
FBtr0100187	Adhr	0.00487877	-0.492812
FBtr0100593	Adh	0.00487877	-0.492812
FBtr0088404	CG12920	0.00748682	-0.492735
FBtr0273278	CG12379	0.011628	-0.492661
FBtr0072030	CG30415	0.014522	-0.492478
FBtr0072031	CG30415	0.014522	-0.492478
FBtr0309189	CG43450	0.014522	-0.492267
FBtr0303931	CG42846	0.014522	-0.492248
FBtr0070253	CG14777	0.00603186	-0.492146
FBtr0070993	CG3226	0.00603186	-0.491843
FBtr0100590	Adh	0.00487877	-0.491819
FBtr0072128	CG5569	0.00932081	-0.491107
FBtr0075952	SmD1	0.00932081	-0.491091
FBtr0070543	CG18508	0.011628	-0.491046
FBtr0077758	CG16995	0.00748681	-0.49096
FBtr0074051	CG8119	0.00932081	-0.490864
FBtr0073989	CG14407	0.011628	-0.490805
FBtr0305906	CG43171	0.011628	-0.490526
FBtr0305948	CG43178	0.011628	-0.490526
FBtr0306076	CG43201	0.011628	-0.490526
FBtr0087872	Obp49a	0.00266232	-0.490508
FBtr0083909	CG5412	0.00932081	-0.490469
FBtr0079783	CG13101	0.011628	-0.490243
FBtr0079784	CG13101	0.011628	-0.490142
FBtr0309191	CR43456	0.00266232	-0.490105
FBtr0086947	RpL18A	0.014522	-0.490067
FBtr0310388	CG43668	0.0226408	-0.489846
FBtr0083712	NP15,6	0.0145216	-0.489679
FBtr0072241	Nxt1	0.00748682	-0.489396
FBtr0334094	ND-SGDH	0.011628	-0.488947
FBtr0329848	CR43721	0.0181389	-0.488836
FBtr0112768	CG34462	0.00932081	-0.488641
FBtr0073763	Jafrac1	0.00603186	-0.488149
FBtr0080616	He	0.00748682	-0.488054
FBtr0076023	ND-SGDH	0.011628	-0.488027
FBtr0331940	kappaTry	0.00487877	-0.488021
FBtr0084543	CG18428	0.00748682	-0.487781
FBtr0305314	CG18428	0.00748682	-0.487781
FBtr0290217		0.00748682	-0.487639
FBtr0083432	CG31418	0.00396484	-0.487555
FBtr0306050	CG43189	0.0181389	-0.487533
FBtr0087800		0.00323953	-0.487469
FBtr0306291	CR43238	0.00487877	-0.487328
FBtr0075961	CG10688	0.00266232	-0.487274
FBtr0085721	Npc2h	0.00932081	-0.487201
FBtr0085722	Npc2h	0.00932081	-0.487201
FBtr0088433	sel	0.00323953	-0.486798
FBtr0084539		0.011628	-0.486689
FBtr0084540		0.011628	-0.486689
FBtr0084030	Obp93a	0.011628	-0.486051
FBtr0088717	CG30356	0.0145216	-0.485996
FBtr0073966	CG9065	0.014522	-0.485932
FBtr0077271	CG1304	0.00396484	-0.4858
FBtr0082280	CG14687	0.00323953	-0.485739
FBtr0112436	CG34242	0.0181389	-0.485653
FBtr0300028	CG34242	0.0181389	-0.485653
FBtr0308747		0.00603186	-0.485516
FBtr0079531	CG7231	0.00128277	-0.485229
FBtr0300184	CG7231	0.00128277	-0.485229
FBtr0306336	CG7231	0.00128277	-0.485229
FBtr0306718	CG43277	0.014522	-0.485212
FBtr0084904	Acam	0.014522	-0.485187
FBtr0114474		0.00932081	-0.485137
FBtr0303858		0.00932081	-0.485137
FBtr0081038	CG17681	0.00603186	-0.484781
FBtr0112424		0.00932081	-0.484661
FBtr0332947	Ef1beta	0.011628	-0.484652
FBtr0083287	CG14881	0.00748682	-0.484622
FBtr0083288	CG14881	0.00748682	-0.484622
FBtr0086286	CG16739	0.011628	-0.484456
FBtr0083992	CG17272	0.011628	-0.484442
FBtr0100164	RpL13	0.011628	-0.484395
FBtr0079888	RpL13	0.011628	-0.484385
FBtr0310482	RpL13	0.011628	-0.484377
FBtr0100058	NimB3	0.0181389	-0.484179
FBtr0070659	CG15578	0.014522	-0.484127
FBtr0100653	Hsp67Bb	0.00932081	-0.483981
FBtr0085628	CG15536	0.00932081	-0.483964
FBtr0088684	MrgBP	0.00748682	-0.483569
FBtr0307180	ppk8	0.00748682	-0.483138
FBtr0305487	CG43147	0.00396484	-0.483061
FBtr0077964	CG14341	0.011628	-0.482902
FBtr0073540	e(y)2	0.014522	-0.482854
FBtr0088083	wal	0.00748682	-0.482719
FBtr0079696	mRpL51	0.011628	-0.482512
FBtr0083308	Sdhaf3	0.00932081	-0.482416
FBtr0079322	Galt	0.00396484	-0.482264
FBtr0333352	Galt	0.00396484	-0.482264
FBtr0303303	CG42758	0.014522	-0.482203
FBtr0088082	wal	0.00748682	-0.482202
FBtr0080640	l(2)34Fc	0.014522	-0.481783
FBtr0072878	CG13807	0.014522	-0.481601
FBtr0113498	snoRNA:Me28S-G3255b	0.011628	-0.481402
FBtr0083084	mRpL9	0.00748682	-0.481171
FBtr0300902	CG18563	0.011628	-0.480614
FBtr0072678	msd1	0.00932081	-0.48036
FBtr0084473	CG31468	0.00748682	-0.480337
FBtr0081256	CG13078	0.028224	-0.480263
FBtr0077302	Obp19b	0.014522	-0.480091
FBtr0306843	CG43308	0.00932081	-0.479933
FBtr0082205	CG11722	0.00932081	-0.479901
FBtr0083116	Trs33	0.014522	-0.479564
FBtr0083726	CG14294	0.011628	-0.479542
FBtr0086292	Obp57c	0.0226408	-0.479149
FBtr0087206	Rrp42	0.00748681	-0.479094
FBtr0077876	CG14352	0.00748681	-0.479015
FBtr0086230	maf-S	0.0226408	-0.478672
FBtr0306844	CR43309	0.0226408	-0.478656
FBtr0077745	ND-B17,2	0.0181389	-0.478516
FBtr0273393	ND-B17,2	0.0181389	-0.478516
FBtr0085961	RpL21	0.014522	-0.478437
FBtr0331295	RpL21	0.014522	-0.478437
FBtr0006151	Adhr	0.00603186	-0.478349
FBtr0100591	Adh	0.00603186	-0.478349
FBtr0077086	CG5150	0.00748682	-0.478321
FBtr0086005	CG11211	0.00266232	-0.477748
FBtr0072448	CG30430	0.011628	-0.477607
FBtr0302953	CG42703	0.0181389	-0.477528
FBtr0100589	Adh	0.00603186	-0.477346
FBtr0100594	Adh	0.00603186	-0.477346
FBtr0304896	CG43109	0.0181389	-0.477332
FBtr0299848	Sytbeta	0.00932081	-0.477252
FBtr0300299	CG2816	0.014522	-0.477131
FBtr0306292	Npc2h	0.00932081	-0.477124
FBtr0086984	Cda9	0.00932081	-0.47671
FBtr0079526	CG14537	0.00932078	-0.476613
FBtr0073899	CG11590	0.011628	-0.476435
FBtr0088256	CG12338	0.00932081	-0.47637
FBtr0086986	Gbp	0.011628	-0.476268
FBtr0333243	CG43922	0.014522	-0.475884
FBtr0302363		0.00396484	-0.475879
FBtr0078010	Pex12	0.00748682	-0.475817
FBtr0307106	CR43356	0.0145216	-0.475651
FBtr0083718	gatA	0.0145216	-0.475586
FBtr0303852	CG42833	0.011628	-0.475559
FBtr0088829	CG12825	0.00603186	-0.475446
FBtr0082576	GstD11	0.00748682	-0.474943
FBtr0309853	CG5361	0.00487877	-0.474859
FBtr0076855	CG18417	0.00182954	-0.474708
FBtr0331960	Pkc53E	0.00603186	-0.47456
FBtr0087140	CG30100	0.011628	-0.474123
FBtr0299971	CG42372	0.011628	-0.474123
FBtr0300171		0.0226408	-0.47387
FBtr0305994	ATPsynG	0.014522	-0.473845
FBtr0079640	CG8498	0.00932078	-0.473661
FBtr0071465	Psf3	0.00932081	-0.473622
FBtr0306697	CG12224	0.00932081	-0.473597
FBtr0078023	ninaA	0.00748682	-0.473548
FBtr0076868	CG8560	0.00748681	-0.473538
FBtr0070171	CG18823	0.0181389	-0.473388
FBtr0091721	CG33723	0.00748682	-0.473376
FBtr0089424		0.011628	-0.472945
FBtr0080016	RpS27A	0.011628	-0.472838
FBtr0112495	CG34299	0.00932078	-0.472725
FBtr0071967	CG30192	0.011628	-0.472634
FBtr0300185	CG7231	0.00128277	-0.472595
FBtr0087748	CG10799	0.014522	-0.472168
FBtr0078769	RpL35A	0.011628	-0.47212
FBtr0308759	CR43414	0.0181389	-0.471957
FBtr0308760	CR43414	0.0181389	-0.471957
FBtr0084357	CG17119	0.00396484	-0.471894
FBtr0084358		0.00396484	-0.471894
FBtr0304118	SmB	0.014522	-0.471763
FBtr0083608	CG7168	0.00748682	-0.471703
FBtr0085317	CG31050	0.011628	-0.471146
FBtr0273350	Ir52b	0.0437671	-0.471142
FBtr0303761	CG10253	0.011628	-0.470954
[truncated: 2,918 more rows]

## Sheet: temp0
FBtr	Gene Symbol	temp0_FDR	temp0_lgFC
FBtr0114220		0.00103424	-3.57144
FBtr0114229		0.000448224	-3.40314
FBtr0114193		0.000448224	-3.35506
FBtr0114259	CR41583	0.000448224	-3.35007
FBtr0114283	CR41619	0.000448224	-3.33648
FBtr0114230		0.000448224	-3.31454
FBtr0114216	CR40679	0.000448224	-3.27118
FBtr0114251		0.000448224	-3.24788
FBtr0114215		0.000448224	-3.21012
FBtr0114203		0.000210663	-3.16628
FBtr0114223	CR40766	0.000210663	-3.04199
FBtr0114253	CR41544	0.000243773	-3.01119
FBtr0114208	CR40639	9.63956e-05	-3.00301
FBtr0114209	CR40640	9.63956e-05	-2.99628
FBtr0114210	CR40641	9.63956e-05	-2.9943
FBtr0114211	CR40642	9.63956e-05	-2.98979
FBtr0114280	CR41613	9.63956e-05	-2.98972
FBtr0114250		9.63956e-05	-2.98848
FBtr0114249	CR41535	9.63956e-05	-2.98043
FBtr0114214	CR40668	9.63956e-05	-2.95574
FBtr0114192		0.000243773	-2.89779
FBtr0114277		0.000210663	-2.84519
FBtr0114285	CR41621	0.000210663	-2.83751
FBtr0114268		0.000210663	-2.82908
FBtr0114221		0.000210663	-2.7698
FBtr0300313	Sfp60F	7.22755e-14	-2.71781
FBtr0088160	epsilonTry	0.00186158	-2.61836
FBtr0114207	CR40621	0.000243773	-2.5624
FBtr0114275	CR41607	0.000210663	-2.53363
FBtr0114224		0.000210663	-2.52176
FBtr0114273		0.000210663	-2.50588
FBtr0114261	CR41590	0.000210663	-2.49925
FBtr0114286	CR42195	0.000210663	-2.49633
FBtr0114228	CR40959	0.000210663	-2.4893
FBtr0114219		0.000210663	-2.4666
FBtr0114281		0.000243773	-2.45055
FBtr0114218	CR40712	0.000210663	-2.45028
FBtr0076573	Cp19	1.94124e-07	-2.42918
FBtr0114256		9.63956e-05	-2.38651
FBtr0114187	CR40502	9.63956e-05	-2.37723
FBtr0091788	snoRNA:Psi28S-3342	7.94368e-06	-2.36914
FBtr0081624	7SLRNA:CR32864	0.000210663	-2.30961
FBtr0302398	7SLRNA:CR42652	0.000210663	-2.30961
FBtr0083444	Eh	3.28874e-06	-2.22037
FBtr0086378	5SrRNA:CR33386	1.32474e-06	-2.19722
FBtr0080521	Vm34Ca	1.87089e-05	-2.19429
FBtr0072089	CG12491	1.94124e-07	-2.18602
FBtr0110784	CG34105	1.94124e-07	-2.18602
FBtr0085033	TwdlR	1.94124e-07	-2.12806
FBtr0076928	Cpr65Eb	1.94124e-07	-2.12806
FBtr0077025	CG5568	2.358e-08	-2.1009
FBtr0301934	Sfp24Bc	2.22045e-15	-2.08632
FBtr0086426	5SrRNA:CR33434	1.32474e-06	-2.07944
FBtr0086373	5SrRNA:CR33381	1.32474e-06	-2.07944
FBtr0086388	5SrRNA:CR33396	1.32474e-06	-2.07944
FBtr0079203	Muc26B	1.87089e-05	-1.99835
FBtr0087117	Amyrel	6.95531e-08	-1.9639
FBtr0086368	5SrRNA:CR33376	3.28874e-06	-1.94591
FBtr0086396	5SrRNA:CR33404	3.28874e-06	-1.94591
FBtr0086423	5SrRNA:CR33431	3.28874e-06	-1.94591
FBtr0086428	5SrRNA:CR33436	3.28874e-06	-1.94591
FBtr0079897	Cpr30F	3.28874e-06	-1.93149
FBtr0114282		0.000210663	-1.8874
FBtr0079239	Vm26Aa	0.000448224	-1.85325
FBtr0333232	Vm26Aa	0.000448224	-1.85325
FBtr0300319	Sfp87B	2.22045e-15	-1.8319
FBtr0073306	CG7465	7.94368e-06	-1.79176
FBtr0086416	5SrRNA:CR33424	7.94368e-06	-1.79176
FBtr0086389	5SrRNA:CR33397	7.94368e-06	-1.79176
FBtr0086380	5SrRNA:CR33388	7.94368e-06	-1.79176
FBtr0086405	5SrRNA:CR33413	7.94368e-06	-1.79176
FBtr0086407	5SrRNA:CR33415	7.94368e-06	-1.79176
FBtr0086351	5SrRNA:CR33359	7.94368e-06	-1.79176
FBtr0086350	5SrRNA:CR33358	7.94368e-06	-1.79176
FBtr0086362	5SrRNA:CR33370	7.94368e-06	-1.79176
FBtr0310085	CR43643	7.94368e-06	-1.77491
FBtr0112443		7.94368e-06	-1.75778
FBtr0073164	CG10853	7.94368e-06	-1.75778
FBtr0302954	CG42704	1.87089e-05	-1.72314
FBtr0114202	CR40594	5.16987e-07	-1.6438
FBtr0080656	CG15282	7.07212e-14	-1.63729
FBtr0100854	mt:tRNA:I	6.67627e-07	-1.62619
FBtr0114257	CR41550	7.94368e-06	-1.62405
FBtr0302946	CG15282	7.07212e-14	-1.62147
FBtr0114217		2.29856e-05	-1.61535
FBtr0086360	5SrRNA:CR33368	4.29958e-05	-1.60944
FBtr0086421	5SrRNA:CR33429	4.29958e-05	-1.60944
FBtr0086437	5SrRNA:CR33445	4.29958e-05	-1.60944
FBtr0302955	CG42705	4.29958e-05	-1.60944
FBtr0086406	5SrRNA:CR33414	4.29958e-05	-1.60944
FBtr0086369	5SrRNA:CR33377	4.29958e-05	-1.60944
FBtr0086349	5SrRNA:CR33357	4.29958e-05	-1.60944
FBtr0086438	5SrRNA:CR33446	4.29958e-05	-1.60944
FBtr0082562	svp	4.44089e-16	-1.5691
FBtr0114222	CR40743	1.87089e-05	-1.56317
FBtr0114284	CR41620	5.1778e-05	-1.56131
FBtr0071203	Cp36	1.87089e-05	-1.53796
FBtr0076608	Jon66Ci	0.000448224	-1.52374
FBtr0114205	CR40611	4.29958e-05	-1.51445
FBtr0071419	Yp1	9.63956e-05	-1.48724
FBtr0308754	CR43412	6.95531e-08	-1.47921
FBtr0077067	Jon65Ai	2.23308e-09	-1.46178
FBtr0083470	AttD	4.44089e-16	-1.45414
FBtr0300592	CG18606	2.358e-08	-1.44116
FBtr0078851	snRNA:U1:82Eb	4.29958e-05	-1.40593
FBtr0086386	5SrRNA:CR33394	0.000210663	-1.38629
FBtr0086429	5SrRNA:CR33437	0.000210663	-1.38629
FBtr0086385	5SrRNA:CR33393	0.000210663	-1.38629
FBtr0086375	5SrRNA:CR33383	0.000210663	-1.38629
FBtr0086393	5SrRNA:CR33401	0.000210663	-1.38629
FBtr0086371	5SrRNA:CR33379	0.000210663	-1.38629
FBtr0086418	5SrRNA:CR33426	0.000210663	-1.38629
FBtr0086395	5SrRNA:CR33403	0.000210663	-1.38629
FBtr0086376	5SrRNA:CR33384	0.000210663	-1.38629
FBtr0071872	Obp58d	0.000210663	-1.38629
FBtr0306928	CG43332	0.000210663	-1.38629
FBtr0088707	PGRP-SC1a	6.95531e-08	-1.38273
FBtr0072353	CG13590	0.000210663	-1.36092
FBtr0072430	Lcp9	0.000210663	-1.36092
FBtr0331562	CG18586	0.000210663	-1.36092
FBtr0078444	CG14563	3.28874e-06	-1.35489
FBtr0076196	Fad2	9.63956e-05	-1.35357
FBtr0088708	PGRP-SC1b	6.95531e-08	-1.35084
FBtr0302992	LManIV	1.87089e-05	-1.34589
FBtr0077021	Acp65Aa	2.358e-08	-1.34121
FBtr0304432	</td	0.000210663	-1.33488
FBtr0112769	CG11741	1.59781e-10	-1.32733
FBtr0071424	Yp2	1.87089e-05	-1.31976
FBtr0079055	Jon25Bii	8.71392e-12	-1.31254
FBtr0304307	mir-285	0.000448224	-1.30814
FBtr0112357	CG34166	6.95531e-08	-1.2974
FBtr0301737	CG34166	6.95531e-08	-1.29551
FBtr0091917	snoRNA:Psi18S-176	9.63956e-05	-1.2932
FBtr0078028	snRNA:U1:21D	4.29958e-05	-1.28338
FBtr0084528	snRNA:U1:95Ca	4.29958e-05	-1.28338
FBtr0091635	snoRNA:Psi28S-2622	9.63956e-05	-1.27878
FBtr0079753	CG9287	9.63956e-05	-1.27823
FBtr0086384	5SrRNA:CR33392	0.000243773	-1.26773
FBtr0086377	5SrRNA:CR33385	0.000243773	-1.26773
FBtr0091641	snoRNA:U3:9B	0.000243773	-1.26773
FBtr0307364	CR40469	4.29958e-05	-1.26671
FBtr0075603	CG13454	3.28874e-06	-1.26451
FBtr0079171	Vm26Ab	4.29958e-05	-1.24422
FBtr0076191	Cpr67Fa1	9.63956e-05	-1.23868
FBtr0114184		0.000448224	-1.23616
FBtr0076388	CG18179	6.18786e-10	-1.2357
FBtr0081293	snRNA:U2:38ABb	3.28874e-06	-1.23129
FBtr0076666	Jon66Cii	0.000927162	-1.22532
FBtr0084742	CG13634	0.000210663	-1.21891
FBtr0091605	snoRNA:U3:54Ab	9.63956e-05	-1.21785
FBtr0091925	snoRNA:U3:54Aa	9.63956e-05	-1.21785
FBtr0085188	Gr98d	4.29958e-05	-1.21734
FBtr0307366	MRE16	4.29958e-05	-1.20784
FBtr0091932	CG33928	1.94124e-07	-1.19286
FBtr0112386	CG34193	3.28874e-06	-1.19034
FBtr0088804	CG14756	3.28874e-06	-1.16672
FBtr0085149	CG6271	2.358e-08	-1.16452
FBtr0074361	CG9672	1.94124e-07	-1.16108
FBtr0100872	mt:tRNA:R	0.000113767	-1.1545
FBtr0084488	snRNA:U1:95Cb	1.87089e-05	-1.15195
FBtr0085034	TwdlS	1.94124e-07	-1.14644
FBtr0089324	Lsp2	4.29958e-05	-1.14103
FBtr0114206	CR40613	1.87089e-05	-1.13732
FBtr0100432	Jon25Bi	1.27676e-14	-1.131
FBtr0079240	Vm26Ac	4.29958e-05	-1.12591
FBtr0082861	CG9759	6.95531e-08	-1.11545
FBtr0086366	5SrRNA:CR33374	0.000448224	-1.11358
FBtr0086374	5SrRNA:CR33382	0.000448224	-1.11358
FBtr0086413	5SrRNA:CR33421	0.000448224	-1.11358
FBtr0086387	5SrRNA:CR33395	0.000448224	-1.11358
FBtr0086417	5SrRNA:CR33425	0.000448224	-1.11358
FBtr0086352	5SrRNA:CR33360	0.000448224	-1.11358
FBtr0114194	CR40561	1.87089e-05	-1.10847
FBtr0112395	CG34202	0.000448224	-1.10507
FBtr0306804	CG31464	9.63956e-05	-1.10163
FBtr0071894	CG9826	3.72369e-13	-1.09951
FBtr0071895		3.72369e-13	-1.09951
FBtr0086425	5SrRNA:CR33433	0.00186158	-1.09861
FBtr0086965	tRNA:CR30232	0.00186158	-1.09861
FBtr0075585	Eig71Ee	0.00186158	-1.09861
FBtr0070979	tRNA:CR32740	0.00186158	-1.09861
FBtr0082834	tRNA:CR31588	0.00186158	-1.09861
FBtr0082836	tRNA:CR31331	0.00186158	-1.09861
FBtr0086835	tRNA:CR30231	0.00186158	-1.09861
FBtr0086898	tRNA:CR30333	0.00186158	-1.09861
FBtr0086422	5SrRNA:CR33430	0.00186158	-1.09861
FBtr0332567	CR43862	0.00186158	-1.09861
FBtr0304174	mir-282	0.00186158	-1.09861
FBtr0308059	CG43390	0.00186158	-1.09861
FBtr0299673	Ir7e	0.00186158	-1.09861
FBtr0310389	CG43667	0.00186158	-1.09861
FBtr0088199	Obp47a	0.00186158	-1.09861
FBtr0088200	Obp47a	0.00186158	-1.09861
FBtr0303309	CR16735	0.00186158	-1.09861
FBtr0071513		0.000210663	-1.0961
FBtr0072633	LysP	0.00186158	-1.08885
FBtr0076914	CG8628	6.95531e-08	-1.07719
FBtr0301218	CG8628	6.95531e-08	-1.07719
FBtr0080128	CG7294	8.80279e-08	-1.0756
FBtr0076389	CG18180	1.59781e-10	-1.07439
FBtr0077550	CG16704	4.29958e-05	-1.07138
FBtr0303306		0.000927162	-1.06989
FBtr0091801		0.000927162	-1.06989
FBtr0303005	CG11349	0.00186158	-1.06463
FBtr0070565	CG14418	0.00186158	-1.06463
FBtr0332495	CG14418	0.00186158	-1.06463
FBtr0075574	Eig71Ei	0.00186158	-1.06463
FBtr0332123	Eig71Ei	0.00186158	-1.06463
FBtr0075572	Eig71Ed	0.00186158	-1.06463
FBtr0077578	CG15404	0.00186158	-1.06463
FBtr0082983	CG8087	0.00186158	-1.06463
FBtr0073870	tRNA:S7:12Eg	0.00186158	-1.06463
FBtr0073885	tRNA:S7:12Ed	0.00186158	-1.06463
FBtr0077142	tRNA:S7:64D	0.00186158	-1.06463
FBtr0077577	tRNA:S7:23Eb	0.00186158	-1.06463
FBtr0077613	tRNA:S7:23Ea	0.00186158	-1.06463
FBtr0073866	tRNA:S774:12Ef	0.00186158	-1.06463
FBtr0073886	tRNA:S774:12Ec	0.00186158	-1.06463
FBtr0088109	CR30029	0.00186158	-1.06463
FBtr0082957	CG14852	0.00186158	-1.06463
FBtr0100257	CG15888	0.00186158	-1.06463
FBtr0086565	CG33454	0.00186158	-1.06463
FBtr0112478	CG34282	0.00186158	-1.06463
FBtr0113492		0.00186158	-1.06463
FBtr0091929	snRNA:7SK	0.000927162	-1.06328
FBtr0071542	Cht9	3.28874e-06	-1.04977
FBtr0100890	mt:srRNA	0.000210663	-1.04431
FBtr0309041	CG31091	1.85396e-12	-1.04395
FBtr0084941		1.85396e-12	-1.04266
FBtr0306279	Diedel2	9.63956e-05	-1.04141
FBtr0114276		9.63956e-05	-1.03889
FBtr0310320		1.87089e-05	-1.03501
FBtr0085150	CG6277	7.50801e-09	-1.03367
FBtr0073651	Lsp1alpha	5.16987e-07	-1.03068
FBtr0076828	CG32374	0.00186158	-1.02945
FBtr0081671	zen2	0.00186158	-1.02945
FBtr0290296	zen2	0.00186158	-1.02945
FBtr0299834	CG34221	0.000210663	-1.0285
FBtr0074868	CG14187	1.87089e-05	-1.02741
FBtr0332701	CG14187	1.87089e-05	-1.02741
FBtr0089560	Sardh	7.94368e-06	-1.02166
FBtr0075370	CG13060	0.000448224	-1.01895
FBtr0070186	CG3699	6.95531e-08	-1.01384
FBtr0304431	mir-276a	9.63956e-05	-1.01317
FBtr0086562	CG10476	7.94368e-06	-1.01069
FBtr0310489	CR43687	0.000927162	-1.00084
FBtr0074860	obst-F	3.28874e-06	-0.990223
FBtr0085305	CG9988	3.28874e-06	-0.989678
FBtr0100856	mt:tRNA:M	4.29958e-05	-0.98903
FBtr0088432	Def	1.87089e-05	-0.980807
FBtr0333794	DIP-alpha	9.63956e-05	-0.979824
FBtr0088704	Jon44E	7.50801e-09	-0.976011
FBtr0072631	LysS	0.0123834	-0.970741
FBtr0091451		1.94124e-07	-0.963589
FBtr0085626	CG15533	1.94124e-07	-0.959156
FBtr0079252		0.000927162	-0.953136
FBtr0080550	CG7953	5.16987e-07	-0.940009
FBtr0073038	CG14957	7.50801e-09	-0.939119
FBtr0080107	CG17107	0.000927162	-0.938586
FBtr0070742	CG15465	6.95531e-08	-0.937942
FBtr0080531	CG31813	0.00362189	-0.936476
FBtr0308753	CR43411	1.87089e-05	-0.933889
FBtr0310455	CG43680	1.94124e-07	-0.929963
FBtr0072929	CG16985	1.32474e-06	-0.927079
FBtr0071980	CG9877	1.87089e-05	-0.927014
FBtr0080563	CG8997	1.32474e-06	-0.926896
FBtr0114334	snoRNA:Me18S-G1189	0.00186158	-0.926039
FBtr0304433	</td	0.000448224	-0.923573
FBtr0079922		0.000210663	-0.920736
FBtr0073938	Ag5r2	5.16987e-07	-0.920361
FBtr0310345	CG43659	0.00204227	-0.917582
FBtr0100873	mt:tRNA:N	0.00204227	-0.916549
FBtr0073799	CG32631	0.00362189	-0.915807
FBtr0086988	tRNA:CR30235	0.00362189	-0.915807
FBtr0087001	tRNA:CR30234	0.00362189	-0.915807
FBtr0070567	CG14416	0.00362189	-0.915807
FBtr0329904	CG43725	1.87089e-05	-0.915741
FBtr0082771	Lip3	1.87089e-05	-0.914069
FBtr0078005	CG13947	7.50801e-09	-0.912958
FBtr0306303	CG43244	0.000448224	-0.91066
FBtr0073172	CG12766	7.50801e-09	-0.907677
FBtr0079056	Jon25Biii	1.87089e-05	-0.903765
FBtr0070749	dhd	4.29958e-05	-0.903153
FBtr0084487	snRNA:U1:95Cc	4.29958e-05	-0.902026
FBtr0080129	CG7296	7.50801e-09	-0.898738
FBtr0112497	CG34301	7.94368e-06	-0.896122
FBtr0075261	CG13028	0.00362189	-0.894702
FBtr0114535	CG4382	0.00362189	-0.894702
FBtr0075348	PGRP-SB1	6.95531e-08	-0.892716
FBtr0306823	CG43294	0.00362189	-0.890341
FBtr0306824	CG43294	0.00362189	-0.890341
FBtr0076992	Lcp65Ab2	0.00362189	-0.890341
FBtr0076994	Lcp65Ab1	0.00362189	-0.890341
FBtr0310114	Gr22d	0.00362189	-0.890341
FBtr0112356	CG34165	1.59781e-10	-0.886899
FBtr0078503	CG11449	0.000508978	-0.886055
FBtr0077549	CG3513	1.32474e-06	-0.883829
FBtr0073061	Drsl4	7.94368e-06	-0.8834
FBtr0304945	CG43114	1.87089e-05	-0.882114
FBtr0086514	CG18607	9.19342e-12	-0.880503
FBtr0077999	CG2839	4.29958e-05	-0.879259
FBtr0302717	CG12490	1.70457e-06	-0.879173
FBtr0100887	mt:tRNA:L:CUN	4.29958e-05	-0.876269
FBtr0079713	Peritrophin-15a	1.32474e-06	-0.87611
FBtr0100864	mt:tRNA:K	4.29958e-05	-0.875537
FBtr0086953	insb	0.00186158	-0.869876
FBtr0086803	CG14491	0.000448224	-0.861291
FBtr0307049	CG43134	3.28874e-06	-0.86112
FBtr0088157	CG13202	1.87089e-05	-0.855656
FBtr0070566	CG14417	0.00186158	-0.855243
FBtr0112771	CG13051	0.00186158	-0.855243
FBtr0075433	CG13042	0.00391251	-0.852885
FBtr0100081	CG34026	5.16987e-07	-0.852602
FBtr0100553	CG14245	4.29958e-05	-0.851776
FBtr0305282	CG43134	3.28874e-06	-0.849668
FBtr0071341	CG12115	0.00186158	-0.846219
FBtr0088194	CG13217	0.00362189	-0.838252
FBtr0306923	CG43319	9.63956e-05	-0.835211
FBtr0086727	CG15068	0.000210663	-0.829438
FBtr0099994	CG33958	7.07212e-14	-0.8259
FBtr0078424	CG32444	7.94368e-06	-0.824369
FBtr0085053	TwdlK	0.00362189	-0.823401
FBtr0273416	CG32335	3.28874e-06	-0.820993
FBtr0085389	CG14515	7.94368e-06	-0.820124
FBtr0085640	CecB	0.000927162	-0.816072
FBtr0309658	</td	0.00362189	-0.815344
FBtr0100857	mt:ND2	0.0123834	-0.815139
FBtr0113509	snoRNA:Me28S-G2703b	4.29958e-05	-0.814327
FBtr0114262	CR41591	0.00362189	-0.812518
FBtr0078954		1.87089e-05	-0.812157
FBtr0075127	CG7330	1.59781e-10	-0.809994
FBtr0307099	CG43351	4.29958e-05	-0.808068
FBtr0307120	CR43364	0.000210663	-0.807682
FBtr0112725	CG34424	4.29958e-05	-0.805423
FBtr0082565	CG17738	3.28874e-06	-0.803634
FBtr0079751	CG9289	4.29958e-05	-0.799478
FBtr0332245	CG13962	7.50801e-09	-0.799387
FBtr0081314	CG13962	7.50801e-09	-0.799387
FBtr0100231	RpL41	0.000243773	-0.798938
FBtr0111207		4.29958e-05	-0.798238
FBtr0083794	tRNA:CR31471	0.000508978	-0.792913
FBtr0100062	CG34007	7.94368e-06	-0.791684
FBtr0080546	CenG1A	3.28874e-06	-0.790676
FBtr0300957	CG30427	1.85396e-12	-0.790537
FBtr0082900	CG33109	7.07212e-14	-0.790261
FBtr0100880	mt:ND4L	0.00186158	-0.787952
FBtr0303027	CG3609	6.18786e-10	-0.787564
FBtr0331441	CG3609	6.18786e-10	-0.787043
FBtr0077791	CG3609	6.18786e-10	-0.786671
FBtr0083017	smp-30	3.28874e-06	-0.785698
FBtr0332861	CG7330	1.59781e-10	-0.785383
FBtr0083016	smp-30	3.28874e-06	-0.78414
FBtr0080443	snRNA:U2:34ABb	0.000448224	-0.783022
FBtr0091789	snRNA:U2:34ABc	0.000448224	-0.783022
FBtr0100441	CG14246	9.63956e-05	-0.782791
FBtr0302987	CG32507	6.18786e-10	-0.780155
FBtr0100874	mt:tRNA:S:AGY	0.00362189	-0.780067
FBtr0088122	betaTry	3.28874e-06	-0.77893
FBtr0077547	CG16713	9.63956e-05	-0.77804
FBtr0070564	CG14419	1.87089e-05	-0.777857
FBtr0089379	nompA	5.1778e-05	-0.777637
FBtr0089382	nompA	5.1778e-05	-0.777637
FBtr0089380	nompA	5.1778e-05	-0.777637
FBtr0089381	nompA	5.1778e-05	-0.777637
FBtr0306159	CG43218	1.85396e-12	-0.776261
FBtr0072414	CG30427	3.85394e-11	-0.77621
FBtr0081313	snRNA:U2:38ABa	0.000448224	-0.775008
FBtr0082560	CG3916	0.00362189	-0.76431
FBtr0112594	ppk9	0.000448224	-0.762992
FBtr0304182	mir-375	9.63956e-05	-0.76154
FBtr0085512	Jon99Cii	3.28874e-06	-0.760413
FBtr0332376	UK114	9.63956e-05	-0.757772
FBtr0080746	UK114	9.63956e-05	-0.755716
FBtr0072635	CG9119	6.95531e-08	-0.755233
FBtr0302434	CG16986	1.32474e-06	-0.754032
FBtr0080486	snRNA:U2:34ABa	0.000927162	-0.753023
FBtr0074208	snRNA:U2:14B	0.000448224	-0.752885
FBtr0332816	CG43896	0.000927162	-0.752076
FBtr0112391	CG34198	3.28874e-06	-0.749884
FBtr0273369	Npc2e	1.32474e-06	-0.748918
FBtr0072930	CG16986	1.32474e-06	-0.748614
FBtr0082860	CG9757	9.63956e-05	-0.746085
FBtr0085502	Jon99Ciii	3.28874e-06	-0.745527
FBtr0080549	CG7916	1.87089e-05	-0.745194
FBtr0331988	CR43793	1.87089e-05	-0.744765
FBtr0071309	CG15369	0.00186158	-0.742498
FBtr0079499	CG7214	1.87089e-05	-0.742343
FBtr0111011	mRpL34	0.000210663	-0.741266
FBtr0077044	CG6592	4.29958e-05	-0.736777
FBtr0080853	CG13258	4.29958e-05	-0.736708
FBtr0305564	CG13258	4.29958e-05	-0.736708
FBtr0303077	CG42729	0.000210663	-0.736704
FBtr0091957		4.29958e-05	-0.735185
FBtr0091498	lectin-37Da	4.44089e-16	-0.735073
FBtr0302361	lectin-37Da	4.44089e-16	-0.735073
FBtr0081627	Sodh-1	3.28874e-06	-0.73467
FBtr0087401	CG8093	7.50801e-09	-0.734554
FBtr0112466	Cpr65Ay	0.0123834	-0.733583
FBtr0084959	E(spl)m6-BFM	0.0123834	-0.733583
FBtr0100871	mt:tRNA:A	0.0123834	-0.733244
FBtr0079744	LManIII	0.00681606	-0.730364
FBtr0088709	PGRP-SC2	1.32474e-06	-0.730206
FBtr0303204	CG34338	0.0130166	-0.730148
FBtr0333241	CR42735	0.00725882	-0.729053
FBtr0075664	CG13461	2.49315e-07	-0.726578
FBtr0273419	CG32379	3.28874e-06	-0.724963
FBtr0076807	PGRP-SD	1.94124e-07	-0.724034
FBtr0310089	Acp98AB	0.000448224	-0.721582
FBtr0300627	CG42500	0.00186158	-0.718454
FBtr0112394	CG34201	0.00362189	-0.717335
FBtr0085500		3.28874e-06	-0.716926
FBtr0332429	CG15515	3.28874e-06	-0.716926
FBtr0071472	Gip	1.32474e-06	-0.716922
FBtr0100859	mt:tRNA:C	0.00362189	-0.716541
FBtr0083461	Sgs5	0.00681606	-0.715827
FBtr0081835	Ctr1B	0.00362189	-0.715351
FBtr0083317	tRNA:CR31497	0.0123834	-0.713451
FBtr0083496	tRNA:T:90Cb	0.0123834	-0.713451
FBtr0083497	tRNA:T:90Ca	0.0123834	-0.713451
FBtr0089058	tRNA:CR30299	0.0123834	-0.713451
FBtr0075674	CG13465	0.0123834	-0.713451
FBtr0306930	CG43336	0.0123834	-0.713302
FBtr0308027	Ugt86Dg	1.94124e-07	-0.712831
FBtr0302249		0.00186158	-0.709969
FBtr0112420	CG34227	0.00186158	-0.709917
FBtr0300915	salt	2.358e-08	-0.709817
FBtr0079832	CG13113	0.0216749	-0.708205
FBtr0321280	CR43701	0.0216749	-0.708205
FBtr0080964	Gr36c	0.0216749	-0.708205
FBtr0086354	5SrRNA:CR33362	0.0216749	-0.708117
FBtr0086434	5SrRNA:CR33442	0.0216749	-0.708117
FBtr0086372	5SrRNA:CR33380	0.0216749	-0.708117
FBtr0310090	CG43645	0.0216749	-0.708117
FBtr0084942	CG31089	9.63956e-05	-0.707615
FBtr0111026	Poxm	0.00204227	-0.707241
FBtr0332359	CR43840	4.29958e-05	-0.706666
FBtr0088191	Listericin	1.32474e-06	-0.706255
FBtr0308342	NaCP60E	0.000243773	-0.704067
FBtr0308346	NaCP60E	0.000243773	-0.704067
FBtr0308347	NaCP60E	0.000243773	-0.704067
FBtr0308343	NaCP60E	0.000243773	-0.703925
FBtr0330240	NaCP60E	0.000243773	-0.703925
FBtr0333815	NaCP60E	0.000243773	-0.703925
FBtr0333816	NaCP60E	0.000243773	-0.703925
FBtr0333817	NaCP60E	0.000243773	-0.703925
FBtr0304425	mir-956	0.00681606	-0.703036
FBtr0074394	CG12998	0.00681606	-0.703014
FBtr0083541	CG14317	0.00681606	-0.703014
FBtr0085025	CG6503	0.000210663	-0.702828
FBtr0302899	CG6503	0.000210663	-0.702828
FBtr0309031	CG6503	0.000210663	-0.702828
FBtr0085652	Jon99Fi	1.94124e-07	-0.701462
FBtr0085511	Jon99Ci	5.16987e-07	-0.697983
FBtr0075582	Eig71Ej	0.0123834	-0.696311
FBtr0309615	mir-4917	0.0123834	-0.696166
FBtr0085100	RYa-R	5.16987e-07	-0.69375
FBtr0084255	Pebp1	8.71392e-12	-0.693175
FBtr0302347	CR40182	0.0216749	-0.693147
FBtr0091934	snoRNA:185	0.0216749	-0.693147
FBtr0304324	</td	0.0216749	-0.693147
FBtr0091690	CG33702	0.0216749	-0.693147
FBtr0310490	CR43688	0.0216749	-0.693147
FBtr0302252		0.0216749	-0.693147
FBtr0081662	tRNA:CR31485:Psi	0.0216749	-0.693147
FBtr0076995	Lcp65Aa	0.0216749	-0.693147
FBtr0302528	CG33461	0.0216749	-0.693147
FBtr0073858	tRNA:S4:12Ea	0.0216749	-0.693147
FBtr0073859	tRNA:S4:12Eb	0.0216749	-0.693147
FBtr0073872	tRNA:S4:12Ee	0.0216749	-0.693147
FBtr0087901	tRNA:HPsi	0.0216749	-0.693147
FBtr0086408	5SrRNA-Psi:CR33416	0.0216749	-0.693147
FBtr0086392	5SrRNA:CR33400	0.0216749	-0.693147
FBtr0086397	5SrRNA:CR33405	0.0216749	-0.693147
FBtr0086367	5SrRNA:CR33375	0.0216749	-0.693147
FBtr0086383	5SrRNA:CR33391	0.0216749	-0.693147
FBtr0307114	CR1075	0.0216749	-0.693147
FBtr0077020	CG13297	0.0216749	-0.693147
FBtr0112729	CG34428	0.0216749	-0.693147
FBtr0091669		0.0216749	-0.693147
FBtr0081579	CG10032	0.0216749	-0.693147
FBtr0084979	E(spl)m5-HLH	0.0216749	-0.693147
FBtr0302994		0.0216749	-0.693147
FBtr0072088	CG13560	0.0216749	-0.693147
FBtr0074400	CG10598	0.0216749	-0.693147
FBtr0078608	Osi16	0.0216749	-0.693147
FBtr0077804	Send1	0.0216749	-0.693147
FBtr0303003	CG32249	0.0216749	-0.693147
FBtr0077806	Ser12	0.0216749	-0.693147
FBtr0076587	CG13312	0.0216749	-0.693147
FBtr0086237	CG13438	0.0216749	-0.693147
FBtr0290214	CG15024	0.000927162	-0.691605
FBtr0071555	CG15649	1.87089e-05	-0.691327
FBtr0309982	CR43626	0.00681606	-0.690123
FBtr0070832	CG15766	0.000448224	-0.689315
FBtr0084285	CG5326	8.71392e-12	-0.689188
FBtr0071891	CG30265	0.000113767	-0.689128
FBtr0087924	Cpr49Ah	3.28874e-06	-0.689105
FBtr0088748	Mal-A4	7.50801e-09	-0.686531
FBtr0077545	CG3604	7.94368e-06	-0.685844
FBtr0321301	CR43705	4.29958e-05	-0.685346
FBtr0100888	mt:lrRNA	9.63956e-05	-0.683669
FBtr0073302	CG12607	0.0216749	-0.682739
FBtr0290123	CG12607	0.0216749	-0.682739
FBtr0333964	CG12607	0.0216749	-0.682739
FBtr0077042	Jon65Aii	0.000210663	-0.682586
FBtr0075053	CG6885	0.0216749	-0.682166
FBtr0306897	CR43314	7.94368e-06	-0.681623
FBtr0306898	CR43314	7.94368e-06	-0.681623
FBtr0088195	CG13218	0.00204227	-0.681029
FBtr0308345	NaCP60E	0.000210663	-0.679932
FBtr0083418	CG17477	5.16987e-07	-0.679742
FBtr0114538	TwdlJ	0.0123834	-0.679175
FBtr0302251		0.0123834	-0.678273
FBtr0078025	Lsp1beta	4.29958e-05	-0.678242
FBtr0084441	CG31148	1.85396e-12	-0.677703
FBtr0273406	825-Oak	0.000210663	-0.677266
FBtr0086818	CG14492	0.0130166	-0.67628
FBtr0070664	CG15571	0.00362189	-0.675691
FBtr0332782		0.00681606	-0.675383
FBtr0079500	Acp1	1.32474e-06	-0.674961
FBtr0083465	CG14327	4.29958e-05	-0.674885
FBtr0085616	CecC	0.000927162	-0.673994
FBtr0082057	CG16749	7.94368e-06	-0.671016
FBtr0309657	mir-4963	0.000927162	-0.670386
FBtr0310458	CG43678	4.29958e-05	-0.669585
FBtr0309980	CG43630	0.000448224	-0.668621
FBtr0310156	CG7320	0.00186158	-0.667255
FBtr0074654	CG7322	4.29958e-05	-0.667095
FBtr0299590		0.000210663	-0.66563
FBtr0310441	CG7322	4.29958e-05	-0.665082
FBtr0080564	CG33306	1.87089e-05	-0.66435
FBtr0300361	CG31262	0.00681606	-0.663741
FBtr0302852	CG31262	0.00681606	-0.663741
FBtr0302853	CG31262	0.00681606	-0.663741
FBtr0078197	CG5955	1.59781e-10	-0.66243
FBtr0332759	CG43886	0.00186158	-0.66202
FBtr0071893	CG9825	0.00186158	-0.661596
FBtr0304142	CG42876	0.00186158	-0.661034
FBtr0085151	CG6283	4.29958e-05	-0.659281
FBtr0083508	Pxt	1.87089e-05	-0.659208
FBtr0334106	CR43992	0.000210663	-0.657553
FBtr0332532	CR43858	0.0216749	-0.656701
FBtr0082619	Cyp313a5	0.0216749	-0.656701
FBtr0091637	CG33658	0.0216749	-0.656701
FBtr0100855	mt:tRNA:Q	0.0216749	-0.656701
FBtr0290087	CG12507	0.0216749	-0.656701
FBtr0300360	CG33510	4.29958e-05	-0.656279
FBtr0082651	Gnmt	1.94124e-07	-0.656259
FBtr0305048	CG43117	0.000448224	-0.655582
FBtr0091768	CG33767	0.0216749	-0.655432
FBtr0304524	</td	0.0216749	-0.655432
FBtr0081831	CG31463	3.28874e-06	-0.651557
FBtr0308811	CG6865	0.00186158	-0.651352
FBtr0075060		0.00186158	-0.651352
FBtr0310456	CG43679	4.29958e-05	-0.649974
FBtr0310457	CG43679	4.29958e-05	-0.649859
FBtr0086599	5-HT1B	9.63956e-05	-0.64956
FBtr0330055	5-HT1B	9.63956e-05	-0.64956
FBtr0330056	5-HT1B	9.63956e-05	-0.64956
FBtr0074444	CG8661	1.32474e-06	-0.647915
FBtr0074240	CG9914	1.32474e-06	-0.644601
FBtr0321273	CR43700	0.000210663	-0.643979
FBtr0100065	CG34010	7.94368e-06	-0.643604
FBtr0300451	CG31205	0.0216749	-0.642311
FBtr0081535	tRNA:V3b:84Db	0.0216749	-0.641731
FBtr0081536	tRNA:V3b:84Da	0.0216749	-0.641731
FBtr0081558	tRNA:V3b:84Dd	0.0216749	-0.641731
FBtr0081561	tRNA:V3b:84Dc	0.0216749	-0.641731
FBtr0083792	tRNA:V3b:92Bb	0.0216749	-0.641731
FBtr0304434	mir-280	0.0216749	-0.641731
FBtr0304193	</td	0.0216749	-0.641731
FBtr0084204	CG13862	0.0216749	-0.641731
FBtr0073871	tRNA:R:12Ef	0.0216749	-0.641731
FBtr0305707		0.0216749	-0.641731
FBtr0332795	CR43892	0.0216749	-0.641731
FBtr0332796	CR43892	0.0216749	-0.641731
FBtr0082616	tRNA:CR31432	0.0216749	-0.641731
FBtr0088145	tRNA:CR30506	0.0216749	-0.641731
FBtr0077023	Cpr65Aw	0.0216749	-0.641731
FBtr0307048	Cpr65Aw	0.0216749	-0.641731
FBtr0300903	CG18586	0.0216749	-0.641731
FBtr0304192	mir-957	0.0216749	-0.641731
FBtr0091770	CG33769	0.0216749	-0.641731
FBtr0070204	CG14624	0.0216749	-0.641731
FBtr0073865	tRNA:S474:12Eh	0.0216749	-0.641731
FBtr0304184	mir-981	0.0216749	-0.641731
FBtr0304185	</td	0.0216749	-0.641731
FBtr0304308	</td	0.0216749	-0.641731
FBtr0303854	CG42835	0.0216749	-0.641731
FBtr0085032	TwdlH	0.0216749	-0.641731
FBtr0086241	Gr57a	0.0216749	-0.641731
FBtr0082789	CG14369	0.0216749	-0.641731
FBtr0309618	</td	0.0216749	-0.641731
FBtr0088184	TpnC47D	9.63956e-05	-0.641163
FBtr0071373	CG32700	3.28874e-06	-0.639761
FBtr0071374	CG32700	3.28874e-06	-0.639761
FBtr0085007	CR31084	9.63956e-05	-0.639401
FBtr0076230	CG32073	0.00186158	-0.639177
FBtr0303210	CG32834	0.00681606	-0.638547
FBtr0073948	CG14410	5.16987e-07	-0.638209
FBtr0100869	mt:tRNA:G	0.000927162	-0.638049
FBtr0300563	CG15649	4.29958e-05	-0.637821
FBtr0078952		9.63956e-05	-0.637652
FBtr0079762	CG17906	4.18434e-06	-0.635596
FBtr0073474	ssp7	0.000448224	-0.632777
FBtr0091930	CG33926	1.87089e-05	-0.632735
FBtr0081871	CG31259	0.000927162	-0.631822
FBtr0085690	Jon99Fii	4.29958e-05	-0.631073
FBtr0087921	Cpr49Af	0.0123834	-0.630767
FBtr0304882	CR43096	0.0364693	-0.629966
FBtr0113161	Elo68beta	4.29958e-05	-0.629138
FBtr0306065		0.00681606	-0.627835
FBtr0112363	CG34172	0.00103424	-0.62719
FBtr0308188	CG34172	0.00103424	-0.62719
FBtr0331650	CG34172	0.00103424	-0.62719
FBtr0330663	CG34172	0.00103424	-0.626675
FBtr0309300	CR43471	1.87089e-05	-0.626595
FBtr0080565	CG33307	4.29958e-05	-0.626527
FBtr0112487	CG34291	9.63956e-05	-0.625673
FBtr0085607	CG15525	0.000448224	-0.624707
FBtr0081045	CG15153	7.94368e-06	-0.623625
FBtr0091953	pncr016:2R	0.000448224	-0.623212
FBtr0305680	COX7A	0.000448224	-0.622972
FBtr0077440	ND-B8	0.000927162	-0.622303
FBtr0304645	CG43061	0.00362189	-0.619653
FBtr0071663	ND-B12	0.000448224	-0.619512
FBtr0088881	CG30380	0.000448224	-0.619433
FBtr0071486	CG2962	0.00391251	-0.619273
FBtr0086905	UQCR-6,4	0.000927162	-0.618595
FBtr0304643	CG43060	0.00362189	-0.617089
FBtr0112401	CG34208	0.00186158	-0.616678
FBtr0087438	AttB	3.28874e-06	-0.615833
FBtr0329864	UQCR-6,4	0.000927162	-0.614926
FBtr0087953	CG13154	0.00204227	-0.6147
FBtr0111041	snoRNA:Me28S-C3420a	0.000448224	-0.614588
FBtr0087995	CG13171	0.000448224	-0.613823
FBtr0300942	AttB	1.32474e-06	-0.61147
FBtr0310484	CR43684	0.000210663	-0.611235
FBtr0290272	CG7203	5.16987e-07	-0.611062
FBtr0075663	CG18649	0.000210663	-0.609832
FBtr0333874	CG18649	0.000210663	-0.609832
FBtr0113101	ND-B12	0.000448224	-0.609487
FBtr0113102	ND-B12	0.000448224	-0.609487
FBtr0300679	ND-B12	0.000448224	-0.609487
FBtr0300680	ND-B12	0.000448224	-0.609487
FBtr0075069	CG6839	3.85394e-11	-0.608645
FBtr0077086	CG5150	1.32474e-06	-0.608046
FBtr0112456	CG34261	9.63956e-05	-0.607079
FBtr0304969	CG43083	0.0216749	-0.606477
FBtr0307096	CG43348	0.000210663	-0.604369
FBtr0331499	CG43774	0.000210663	-0.601354
FBtr0331399	CG11350	0.0123834	-0.599523
FBtr0081418	CG9331	7.94368e-06	-0.599136
FBtr0301812	CG41128	0.000508978	-0.598418
FBtr0077129	CG10592	6.18786e-10	-0.59837
FBtr0087873	CG30053	0.000210663	-0.597294
FBtr0331961	CG43788	4.29958e-05	-0.596989
FBtr0080782	CG15253	6.95531e-08	-0.596624
FBtr0088397	COX7C	0.000927162	-0.596201
FBtr0074193	CG8952	7.94368e-06	-0.595761
FBtr0075063	CG6852	0.000210663	-0.595381
FBtr0114530	CG33276	0.000210663	-0.595234
FBtr0114344	snoRNA:Or-CD12	0.000927162	-0.595037
FBtr0085617		7.94368e-06	-0.594866
FBtr0308813	CG6852	0.000210663	-0.593568
FBtr0113401	CG31269	7.50801e-09	-0.593332
FBtr0081417	CG9331	7.94368e-06	-0.592182
FBtr0081419	CG9331	7.94368e-06	-0.592182
FBtr0081420	CG9331	7.94368e-06	-0.592182
FBtr0081421		7.94368e-06	-0.592182
FBtr0302942	CG9331	7.94368e-06	-0.592182
FBtr0302943	CG9331	7.94368e-06	-0.592182
FBtr0302944	CG9331	7.94368e-06	-0.592182
FBtr0302945	CG9331	7.94368e-06	-0.592182
FBtr0332763	CR43887	0.00362189	-0.591843
FBtr0112405	CG34212	9.63956e-05	-0.591435
FBtr0302826	CG34212	9.63956e-05	-0.591269
FBtr0329905	ND-B14,5B	0.000927162	-0.591074
FBtr0077617	ND-B14,5B	0.000927162	-0.590824
FBtr0076915	Dbi	0.000210663	-0.590735
FBtr0076916	Dbi	0.000210663	-0.590735
FBtr0087956	CG13155	0.00362189	-0.590552
FBtr0083502	Edg91	0.0123834	-0.589187
FBtr0300767	Edg91	0.0123834	-0.589187
FBtr0071360	RpS28b	0.000927162	-0.588051
FBtr0081855	COX7A	0.000448224	-0.587436
FBtr0084056	CG17298	0.0123834	-0.584133
FBtr0332238	CR43828	0.00362189	-0.583295
FBtr0088560	CG8083	9.63956e-05	-0.582908
FBtr0088561	CG8083	9.63956e-05	-0.582908
FBtr0088562	CG8083	9.63956e-05	-0.582908
FBtr0303413	CG4053	0.000448224	-0.582573
FBtr0082625	CG4830	0.00362189	-0.58074
FBtr0306709	CR43275	0.0123834	-0.579904
FBtr0091677	snoRNA:Psi28S-2648	0.000927162	-0.57882
FBtr0079770	Or30a	0.0216749	-0.578761
FBtr0085470	CG31041	6.95531e-08	-0.577662
FBtr0308924	CR31647	0.0123834	-0.576477
FBtr0078326	CG10581	0.000448224	-0.57598
FBtr0113585	snoRNA:Psi28S-2562	0.00103424	-0.575063
FBtr0081878	SLIRP2	0.000927162	-0.574856
FBtr0076905	CG14823	1.87089e-05	-0.574314
FBtr0076906	CG14823	1.87089e-05	-0.574314
FBtr0076908	CG14823	1.87089e-05	-0.574314
FBtr0084548	Npc2f	4.29958e-05	-0.573671
FBtr0087854	CG12374	1.94124e-07	-0.572899
FBtr0082506	CG18547	9.63956e-05	-0.572629
FBtr0088758	Mal-A3	3.28874e-06	-0.571474
FBtr0084868	RpS27	0.00186158	-0.570194
FBtr0304693	RpS27	0.00186158	-0.570194
FBtr0100863	mt:CoII	0.000927162	-0.567905
FBtr0114508	CG11585	0.0216749	-0.567733
FBtr0075878	RpS12	0.000927162	-0.567438
FBtr0113605	snoRNA:Me28S-A2634a	0.0364693	-0.565112
FBtr0085864		0.000927162	-0.564331
FBtr0074769	CG14219	0.00186158	-0.564278
FBtr0077040	Jon65Aiv	2.358e-08	-0.564259
FBtr0074402	CG12995	1.87089e-05	-0.563803
FBtr0088526	RpL31	0.00186158	-0.561969
FBtr0088527	RpL31	0.00186158	-0.561969
FBtr0088525	RpL31	0.00186158	-0.561956
FBtr0302311	CG17404	0.00681606	-0.560714
FBtr0085463	Obp99c	0.00186158	-0.560272
FBtr0333199	Obp99c	0.00186158	-0.560272
FBtr0088086	tRNA:M2:48Bb	0.00186158	-0.560074
FBtr0077219	CG1678	0.000448224	-0.559395
FBtr0112375	RpS28-like	0.000927162	-0.559047
FBtr0082158	MtnA	0.00681606	-0.559035
FBtr0304829	CG43074	9.63956e-05	-0.558607
FBtr0301937	Sfp36F	0.000448224	-0.558319
FBtr0112749	CG34445	9.63956e-05	-0.556053
FBtr0075665	CG12310	0.000927162	-0.554216
FBtr0273411	CG32214	0.00186158	-0.554143
FBtr0333843	CG32214	0.00186158	-0.554143
FBtr0304393	</td	0.00362189	-0.553387
FBtr0075573	Eig71Eg	0.0216749	-0.553099
FBtr0079766	CG13102	7.94368e-06	-0.552886
FBtr0300552	CG15615	0.000210663	-0.55273
FBtr0088396	COX7C	0.000927162	-0.552502
FBtr0301940	Sfp93F	0.00362189	-0.552325
FBtr0091609	CG33632	0.0225135	-0.550104
FBtr0073691	mRpL49	0.000927162	-0.545793
FBtr0302345		0.000448224	-0.542481
FBtr0076591	CG5804	0.000448224	-0.541969
FBtr0078908	CG14645	4.29958e-05	-0.538386
FBtr0300309	Sfp33A2	9.63956e-05	-0.538283
FBtr0070879	vanin-like	1.85396e-12	-0.53821
FBtr0075854	CG10154	0.00681606	-0.538126
FBtr0303093	CG10154	0.00681606	-0.538126
FBtr0078194	CG5872	0.00186158	-0.537452
FBtr0076378		0.0364693	-0.535922
FBtr0083884	MtnC	0.0123834	-0.534192
FBtr0303861	CR42839	0.00186158	-0.533533
FBtr0302352	CR40947	0.0364693	-0.533529
FBtr0071449	Neb-cGP	0.000927162	-0.533294
FBtr0075859	CG33263	0.00681606	-0.533249
FBtr0086017	tRNA:K2:42Ae	0.0123834	-0.533218
FBtr0332952	Neb-cGP	0.000927162	-0.532934
FBtr0078953	Skp2	4.29958e-05	-0.532453
FBtr0085459	CG18731	0.000448224	-0.532147
FBtr0332524	CR43857	0.0123834	-0.53208
FBtr0332525	CR43857	0.0123834	-0.53208
FBtr0084915	Mst57Db	0.000448224	-0.530399
FBtr0077402	CG2837	0.000210663	-0.530038
FBtr0306044	CG43195	0.000927162	-0.529789
FBtr0308771	CG43195	0.000927162	-0.529789
FBtr0079442	CG15818	1.87089e-05	-0.528905
FBtr0304565	CG31515	0.000210663	-0.528462
FBtr0072141	Tal	4.29958e-05	-0.52838
FBtr0084688	Rpb10	0.00186158	-0.528048
FBtr0309032	CR42839	0.000927162	-0.528031
FBtr0112514	CG34316	9.63956e-05	-0.52711
FBtr0080783	CG15254	7.94368e-06	-0.527009
FBtr0303417	CG42781	0.00362189	-0.526532
FBtr0087911	CG13160	4.29958e-05	-0.525209
FBtr0332250	CG13160	4.29958e-05	-0.525209
FBtr0070184	TfIIA-S-2	0.00186158	-0.525154
FBtr0085466	ppk20	0.000210663	-0.524543
FBtr0332442	ppk20	0.000210663	-0.524543
FBtr0332443	ppk20	0.000210663	-0.524543
FBtr0081534	CG14598	0.00362189	-0.524181
FBtr0071978	RpL37b	0.000927162	-0.523439
FBtr0300306	Sfp33A1	9.63956e-05	-0.523278
FBtr0085075	TwdlC	0.0364693	-0.523173
FBtr0304361	mir-277	0.000210663	-0.522535
FBtr0087581	CG13018	0.00362189	-0.522098
FBtr0084344	CG13838	0.00186158	-0.519594
FBtr0075471	CG4962	0.00186158	-0.519116
FBtr0076623	se	0.000448224	-0.518941
FBtr0083463	CG14329	0.000210663	-0.518634
FBtr0300304	Sfp24F	4.29958e-05	-0.518001
FBtr0304639	Sfp24F	4.29958e-05	-0.518001
FBtr0078457	CG14570	0.000448224	-0.517735
FBtr0071783	CG3292	0.000448224	-0.51749
FBtr0091775	CG33774	0.000448224	-0.517423
FBtr0310561	fok	0.00186158	-0.517201
FBtr0309508	CR43484	0.000210663	-0.516259
FBtr0309509	CR43484	0.000210663	-0.516259
FBtr0309714	mir-4909	0.000210663	-0.516242
FBtr0309715	</td	0.000210663	-0.516242
FBtr0087754	CG4734	7.94368e-06	-0.515308
FBtr0321298	CG43703	9.63956e-05	-0.5152
FBtr0076749	CG32368	5.16987e-07	-0.514591
FBtr0088557	CG12158	0.00204227	-0.514377
FBtr0086726	GstE10	0.000448224	-0.513982
FBtr0112772	CG13177	1.32474e-06	-0.513855
FBtr0305982	ATPsynCF6	0.00186158	-0.513553
FBtr0333777	ATPsynCF6	0.00186158	-0.513553
FBtr0084432	ATPsynCF6	0.00186158	-0.513451
FBtr0112535	Vml	0.0123834	-0.51331
FBtr0300459	CG31909	0.00186158	-0.511552
FBtr0300460	CG31909	0.00186158	-0.511552
FBtr0083460	CG7587	0.00391251	-0.510979
FBtr0083402	CG31265	0.000210663	-0.51097
FBtr0299531	CG34290	7.94368e-06	-0.510042
FBtr0113563	snoRNA:Psi28S-1192d	0.00186158	-0.510016
FBtr0113344	CG18748	3.28874e-06	-0.509955
FBtr0113345	CG18748	3.28874e-06	-0.509955
FBtr0333620		0.0123834	-0.508745
FBtr0113564	snoRNA:Psi28S-1192c	0.00186158	-0.508618
FBtr0084972	RpL34a	0.00186158	-0.508561
FBtr0084973	RpL34a	0.00186158	-0.508561
FBtr0302369	RpL34a	0.00186158	-0.508561
FBtr0074176	sun	0.00186158	-0.508556
FBtr0074177	sun	0.00186158	-0.508556
FBtr0113566	snoRNA:Psi28S-1192a	0.00186158	-0.508282
FBtr0300302	Sfp24C1	0.000448224	-0.507363
FBtr0333129	CG42481	0.000927162	-0.507361
FBtr0300315	CG42481	0.000927162	-0.507337
FBtr0070721	CG6927	0.0123834	-0.506863
FBtr0304343	mir-965	0.0216749	-0.50641
FBtr0304344	</td	0.0216749	-0.50641
FBtr0100883	mt:ND6	0.000927162	-0.505415
FBtr0083316	mRpS33	0.00186158	-0.505091
FBtr0078117	ND-15	0.00186158	-0.504434
FBtr0078118	ND-15	0.00186158	-0.504434
FBtr0301886	ND-15	0.00186158	-0.504434
FBtr0301887	ND-15	0.00186158	-0.504434
FBtr0301888		0.00186158	-0.504434
FBtr0330640	ND-15	0.00186158	-0.504434
FBtr0113565	snoRNA:Psi28S-1192b	0.00186158	-0.504335
FBtr0290130	CG6910	9.63956e-05	-0.504241
FBtr0333382	CG6910	9.63956e-05	-0.504204
FBtr0332817	CG43896	0.0123834	-0.503772
FBtr0331689	CG17801	0.00362189	-0.501879
FBtr0078337	Cpr78Cb	0.0216749	-0.501278
FBtr0091779	snoRNA:Me28S-A2564	0.00362189	-0.500224
FBtr0112764	CG34458	0.0364693	-0.499608
FBtr0077546	CG16712	0.000448224	-0.497297
FBtr0087123	RpS15	0.00186158	-0.49658
FBtr0087124	RpS15	0.00186158	-0.49658
FBtr0309659	</td	0.0225135	-0.495896
FBtr0076834	BHD	0.00362189	-0.495754
FBtr0091653	snoRNA:Me18S-C1831	0.00186158	-0.494527
FBtr0072413	CG30427	5.16987e-07	-0.493891
FBtr0300956	CG30427	5.16987e-07	-0.493891
FBtr0304391	mir-2280	0.00362189	-0.493601
FBtr0114542		0.000448224	-0.493316
FBtr0074549	Him	0.00362189	-0.49331
FBtr0084352	CG6733	2.358e-08	-0.493105
FBtr0074823	CG17145	0.00362189	-0.492691
FBtr0299876	CG33169	0.000927162	-0.49242
FBtr0076096	Sgs3	0.0364693	-0.492418
FBtr0071343	CG9034	0.00362189	-0.49222
FBtr0309244	CG30427	2.49315e-07	-0.492127
FBtr0077239	Npc1b	0.00725882	-0.492087
FBtr0070397	Or2a	0.000927162	-0.491861
FBtr0330641	ND-15	0.00186158	-0.491632
FBtr0330642	ND-15	0.00186158	-0.491632
FBtr0080933	ppk17	0.00362189	-0.491422
FBtr0075290	a10	9.63956e-05	-0.491352
FBtr0088162	thetaTry	7.94368e-06	-0.491292
FBtr0075184	CG7484	0.00186158	-0.490865
FBtr0080123	Lip2	4.29958e-05	-0.490077
FBtr0078549	CG33169	0.000927162	-0.489877
FBtr0080108	CG6415	4.29958e-05	-0.489577
FBtr0089014	Gr43a	0.000927162	-0.489151
FBtr0110820	Gr43a	0.000927162	-0.489151
FBtr0113603	snoRNA:Me28S-A2634c	0.00186158	-0.489069
FBtr0088164	zetaTry	0.000927162	-0.489025
FBtr0299560	Cpr62Ba	0.000927162	-0.488394
FBtr0072415	CG30427	0.00186158	-0.48813
FBtr0075936	CG10943	0.00362189	-0.487631
FBtr0077781	CG3528	4.29958e-05	-0.487564
FBtr0331932	RpLP1	0.00362189	-0.487163
FBtr0078056	RpLP1	0.00362189	-0.487134
FBtr0299561	Cpr62Ba	0.000927162	-0.486901
FBtr0332004	CG43800	0.00186158	-0.486836
FBtr0332005	CG43800	0.00186158	-0.486836
FBtr0302204	Takl2	3.28874e-06	-0.486803
FBtr0082931	ATPsynE	0.00362189	-0.485748
FBtr0082932	ATPsynE	0.00362189	-0.485748
FBtr0079546	RpL36A	0.00186158	-0.48545
FBtr0332239	CR43827	0.0123834	-0.485017
FBtr0332240	CR43827	0.0123834	-0.485017
FBtr0332241	CR43827	0.0123834	-0.485017
FBtr0087503	CG33468	0.00362189	-0.484868
FBtr0307100	HP1Lcsd	0.000448224	-0.48465
FBtr0082574	GstD7	9.63956e-05	-0.484498
FBtr0112529	CG34327	0.000210663	-0.483878
FBtr0091811	His1:CG33807	0.00725882	-0.483803
FBtr0303795	ATPsynE	0.00362189	-0.482923
FBtr0089291	Wnt4	0.00186158	-0.482882
FBtr0072416	CG30427	0.00204227	-0.482842
FBtr0113584	snoRNA:Psi18S-1295	0.00186158	-0.480659
FBtr0304363	mir-997	0.00186158	-0.480657
FBtr0112422	CG34229	0.000448224	-0.4806
FBtr0085670	PH4alphaPV	0.000210663	-0.480096
FBtr0302195	CG31975	4.29958e-05	-0.479955
FBtr0114355	snoRNA:Me28S-A774a	0.00186158	-0.479858
FBtr0072637	LysX	0.00681606	-0.479618
FBtr0332563	CR43859	0.00362189	-0.479536
FBtr0074563	CG6290	0.000927162	-0.479275
FBtr0083964	RpS20	0.00186158	-0.479048
FBtr0087105	RpLP2	0.00362189	-0.478918
FBtr0087106		0.00362189	-0.478918
FBtr0081954	osk	0.0216749	-0.478754
FBtr0081956	osk	0.0216749	-0.478754
FBtr0330023	CR43734	0.0123834	-0.478429
FBtr0329828	CR17024	0.00391251	-0.47759
FBtr0071403	CG3106	7.50801e-09	-0.47746
FBtr0087049	Pkc53E	4.29958e-05	-0.477333
FBtr0087048	Pkc53E	4.29958e-05	-0.477318
FBtr0112819	Pkc53E	4.29958e-05	-0.477318
FBtr0305070	Pkc53E	4.29958e-05	-0.477318
FBtr0085979	tRNA:R2:42Ad	0.0216749	-0.476886
FBtr0310348	CR43661	0.0123834	-0.476339
FBtr0112493	CG34297	0.0364693	-0.47626
FBtr0080130	CG7299	0.00186158	-0.474915
FBtr0304135		0.00186158	-0.474915
FBtr0110845	noe	0.00681606	-0.474889
FBtr0073461	sisA	1.32474e-06	-0.474574
FBtr0300048	CG34180	0.00681606	-0.474533
FBtr0070390	CG17776	0.00186158	-0.473853
FBtr0079741	LManVI	0.00681606	-0.472927
FBtr0304637	CG43055	0.00362189	-0.472046
FBtr0082884	Mst87F	0.00362189	-0.472001
FBtr0088072	CG13198	0.00204227	-0.471826
FBtr0091449	CG33509	1.32474e-06	-0.471689
FBtr0310099		0.0123834	-0.471309
FBtr0082437	CG6908	0.000927162	-0.47126
FBtr0091808	His1:CG33804	0.00681606	-0.46981
FBtr0076518	CG13314	0.00186158	-0.469512
FBtr0306322	CR43259	0.000508978	-0.469458
FBtr0303233	CG13314	0.000927162	-0.469392
FBtr0304183	</td	0.0123834	-0.469392
FBtr0086482	CG15127	0.00186158	-0.469187
FBtr0080472	ND-B22	0.00186158	-0.468444
FBtr0100353	ade3	0.000210663	-0.468303
FBtr0309988	CR43633	0.000210663	-0.468134
FBtr0110770	BG642167	0.000927162	-0.467796
FBtr0074216	UQCR-14	0.00186158	-0.46759
FBtr0091777	snoRNA:Psi28S-2149	0.00186158	-0.466608
FBtr0113595	snoRNA:Psi18S-1377d	0.00186158	-0.466574
FBtr0086633	CG15096	3.85394e-11	-0.466448
FBtr0113597	snoRNA:Psi18S-1377b	0.00186158	-0.466388
FBtr0075839	Nplp2	0.000243773	-0.466317
FBtr0300305	Sfp26Ac	0.000927162	-0.466113
FBtr0079016	RpL37A	0.00681606	-0.466053
FBtr0079017	RpL37A	0.00681606	-0.466053
FBtr0113596	snoRNA:Psi18S-1377c	0.00186158	-0.466047
FBtr0113594	snoRNA:Psi18S-1377e	0.00186158	-0.465915
FBtr0302570	RpL37A	0.00681606	-0.465875
FBtr0332692	CG17145	0.00681606	-0.465844
FBtr0113598	snoRNA:Psi28S-2626	0.00186158	-0.465793
FBtr0091751	snoRNA:Psi18S-1377a	0.00186158	-0.465434
FBtr0087264	CG8386	0.00362189	-0.464861
FBtr0076879	Srp19	0.00362189	-0.464829
FBtr0084957	Kaz-m1	0.000210663	-0.464418
FBtr0083919	Cpr92F	0.000210663	-0.464124
FBtr0075366	CG13063	0.0123834	-0.464028
FBtr0088125	iotaTry	0.000927162	-0.463395
FBtr0333582	Cpr65Ax2	0.0364693	-0.463156
FBtr0077022	Cpr65Ax2	0.0364693	-0.463156
FBtr0112465	Cpr65Ax1	0.0364693	-0.463156
FBtr0089022	CG1850	0.00681606	-0.463115
FBtr0074321	CG4653	0.000448224	-0.462654
FBtr0085172	CG3348	5.16987e-07	-0.460843
FBtr0071481	CG12643	7.50801e-09	-0.460621
FBtr0300163		0.00362189	-0.460579
FBtr0302233	CG40472	0.000927162	-0.460066
FBtr0072955	CG12182	4.29958e-05	-0.459616
FBtr0332040	CG12182	4.29958e-05	-0.459616
FBtr0305347	CR43142	0.00186158	-0.458754
FBtr0071931	CG30195	0.00186158	-0.458734
FBtr0084729	CG13641	0.000927162	-0.45845
FBtr0301936	Sfp33A4	0.000210663	-0.458383
FBtr0112480	CG34284	0.000927162	-0.458365
FBtr0100556	CG32576	0.00186158	-0.456968
FBtr0087575	RpS23	0.00186158	-0.456735
FBtr0300446	CR42491	0.00362189	-0.456597
FBtr0075432	CG13041	0.00681606	-0.456584
FBtr0088541	CG12929	0.00186158	-0.456503
FBtr0113060	CG12929	0.00186158	-0.456503
FBtr0073338	CG11342	0.00103424	-0.455203
FBtr0110844	noe	0.00681606	-0.455187
FBtr0310083	Kaz-m1	0.000210663	-0.454648
FBtr0307035	cype	0.00362189	-0.454245
FBtr0079072	cype	0.00362189	-0.454192
FBtr0307034	cype	0.00362189	-0.454192
FBtr0091847	His1:CG33843	0.00681606	-0.454099
FBtr0331278		0.000448224	-0.453741
FBtr0088644	CG13751	0.00681606	-0.45352
FBtr0086632	CG15096	2.23308e-09	-0.452723
FBtr0308772	CR43421	0.000927162	-0.452597
FBtr0072175	RpL12	0.00362189	-0.452475
FBtr0072176	RpL12	0.00362189	-0.452475
FBtr0072174	RpL12	0.00362189	-0.452355
FBtr0072080		0.00103424	-0.452303
FBtr0083951	CG15922	0.00681606	-0.45196
FBtr0083727	ATPsynD	0.00186158	-0.451928
FBtr0083728	ATPsynD	0.00186158	-0.451928
FBtr0086896	Oxp	0.00186158	-0.451777
FBtr0077539	lectin-24A	0.0123834	-0.450853
FBtr0078265	CG11458	0.00362189	-0.450832
FBtr0077521	ND-PDSW	0.00362189	-0.450573
FBtr0085455	Obp99d	7.94368e-06	-0.450251
FBtr0076855	CG18417	2.60253e-09	-0.450221
FBtr0077520	ND-PDSW	0.00362189	-0.44976
FBtr0307523	CG31668	0.0216749	-0.449256
FBtr0077064	CG10469	9.63956e-05	-0.44872
FBtr0087420	Obp51a	0.00362189	-0.448584
FBtr0307515	CG33325	6.95531e-08	-0.448199
FBtr0079563	TwdlE	0.00186158	-0.448152
FBtr0081597	Obp84a	0.000210663	-0.44815
FBtr0075496	CG13074	0.00362189	-0.447927
FBtr0082369	RpS25	0.00362189	-0.447593
FBtr0082370	RpS25	0.00362189	-0.447529
FBtr0088204	CG13230	0.00681606	-0.447224
FBtr0306121	CG43209	0.00391251	-0.447001
FBtr0087440	ND-B15	0.00186158	-0.446953
FBtr0075666	CG18581	0.00681606	-0.4469
FBtr0075376	CG13056	0.000927162	-0.446718
FBtr0300016	Obp84a	0.000210663	-0.446572
FBtr0306240	fry	2.49315e-07	-0.446569
FBtr0333858	fry	2.49315e-07	-0.446569
FBtr0330691	CR43752	0.000243773	-0.446237
FBtr0081585	MstProx	0.00681606	-0.446089
FBtr0076417	fry	2.49315e-07	-0.445869
FBtr0301435	fry	2.49315e-07	-0.445869
FBtr0306241	fry	2.49315e-07	-0.445869
FBtr0306242	fry	2.49315e-07	-0.445869
FBtr0333859	fry	2.49315e-07	-0.445869
FBtr0333860	fry	2.49315e-07	-0.445869
FBtr0300316	Sfp70A4	0.00681606	-0.445802
FBtr0077163	CG15212	0.0364693	-0.445786
FBtr0113773	ND-AGGG	0.00204227	-0.445671
FBtr0331408	ND-MLRQ	0.00186158	-0.445169
FBtr0076708	CG13670	0.00681606	-0.445131
FBtr0070040	ND-MLRQ	0.00186158	-0.445117
FBtr0070041	ND-MLRQ	0.00186158	-0.445117
FBtr0304392	</td	0.0123834	-0.445113
FBtr0301011	CG34236	5.16987e-07	-0.444786
FBtr0070298	CG14787	0.000448224	-0.444744
FBtr0073775	Tim9a	0.00186158	-0.444707
FBtr0071870	Obp59a	3.28874e-06	-0.444484
FBtr0308746	CG43403	9.63956e-05	-0.444213
FBtr0085989	tRNA:N5:42Ad	0.0364693	-0.444169
FBtr0086004	tRNA:N5:42Ae	0.0364693	-0.444169
FBtr0078099	CG11912	0.000210663	-0.444082
FBtr0079805	CG13110	0.00681606	-0.444034
FBtr0114315	snoRNA:Me28S-A2113	0.00362189	-0.444028
FBtr0085594	RpL32	0.00362189	-0.443961
FBtr0309604	mir-4911	0.00725882	-0.443858
FBtr0309605	</td	0.00725882	-0.443858
FBtr0302437	CG42656	0.000448224	-0.443793
FBtr0084151	dnd	0.000448224	-0.443714
FBtr0290003	CG32551	0.00681606	-0.443627
FBtr0078196	mag	9.63956e-05	-0.443461
FBtr0078754	CG14671	0.00362189	-0.44338
FBtr0085592	RpL32	0.00362189	-0.443353
FBtr0085593	RpL32	0.00362189	-0.443353
FBtr0114555	RpL32	0.00362189	-0.443353
FBtr0114556		0.00362189	-0.443353
FBtr0332227	CR43825	4.29958e-05	-0.443324
FBtr0091838	His1:CG33834	0.00681606	-0.442607
FBtr0077039	CG6462	0.000508978	-0.442529
FBtr0076276	ND-13B	0.00186158	-0.442524
FBtr0091868	His1:CG33864	0.00681606	-0.442458
FBtr0112740	ND-MWFE	0.00362189	-0.442099
FBtr0080551	CG7968	7.94368e-06	-0.442031
FBtr0077154	CG10635	0.00362189	-0.441858
FBtr0082111	CG9396	0.000210663	-0.440735
FBtr0091856	His1:CG33852	0.00681606	-0.440688
FBtr0080292	dmGlut	0.00362189	-0.440491
FBtr0087739	CG17059	0.00186158	-0.440381
FBtr0089695	Gr89a	0.0130166	-0.439673
FBtr0081191	CG10621	0.00186158	-0.439503
FBtr0080516	CG15638	0.00681606	-0.439323
FBtr0091835	His1:CG33831	0.0130166	-0.437816
FBtr0113527	snoRNA:Psi28S-1175a	0.00725882	-0.437642
FBtr0113530	snoRNA:Or-aca1	0.00725882	-0.437587
FBtr0083756	CG18493	3.28874e-06	-0.437467
FBtr0072879	CG13806	7.94368e-06	-0.43731
FBtr0113528	snoRNA:Psi28S-1175b	0.00725882	-0.43722
FBtr0091805	His1:CG33801	0.0123834	-0.436691
FBtr0100870	mt:ND3	0.0123834	-0.4366
FBtr0073108	CG14966	0.00362189	-0.436266
FBtr0077066	CG10472	0.000210663	-0.436135
FBtr0081383	CG31680	0.000927162	-0.435703
FBtr0113529	snoRNA:Psi28S-1175c	0.00681606	-0.435661
FBtr0302491	RpL30	0.00362189	-0.435522
FBtr0081181	RpL30	0.00362189	-0.435459
FBtr0310617		0.00362189	-0.435459
FBtr0331362	RpL27	0.00362189	-0.435415
FBtr0089051	Or43a	0.0123834	-0.435304
FBtr0111304	CR41440	0.00186158	-0.434793
FBtr0100481	CG9510	4.29958e-05	-0.434785
FBtr0309526	CR43495	0.00681606	-0.434773
FBtr0071592	RpL29	0.00362189	-0.434347
FBtr0071593	RpL29	0.00362189	-0.434347
FBtr0305669	RpL29	0.00362189	-0.434347
FBtr0091499	lectin-37Db	0.000210663	-0.434283
FBtr0302362	lectin-37Db	0.000210663	-0.434283
FBtr0307166	Obp19a	9.63956e-05	-0.434103
FBtr0309178	CG43447	0.00681606	-0.433913
FBtr0331296	CR43765	0.0364693	-0.433904
FBtr0331960	Pkc53E	9.63956e-05	-0.433338
FBtr0085450	Obp99a	0.00362189	-0.433259
FBtr0073098	RpL28	0.00362189	-0.432983
FBtr0302300	RpL28	0.00362189	-0.432936
FBtr0290235	CG3011	0.000210663	-0.432223
FBtr0073097	RpL28	0.00362189	-0.432193
FBtr0302301	RpL28	0.00362189	-0.432193
FBtr0306567	RpL28	0.00362189	-0.432193
FBtr0301783	UQCR-11	0.000927162	-0.432166
FBtr0301784	UQCR-11	0.000927162	-0.432166
FBtr0301785	UQCR-11	0.000927162	-0.431983
FBtr0080937	CG17996	0.00362189	-0.431949
FBtr0299848	Sytbeta	0.000448224	-0.43163
FBtr0076241	CG32069	0.00362189	-0.431578
FBtr0073095	RpL28	0.00362189	-0.431365
FBtr0332231	CR43826	0.000210663	-0.431214
FBtr0070365	CG14817	0.00186158	-0.431195
FBtr0071530	ND-B14,7	0.00362189	-0.430918
FBtr0333873	UQCR-11	0.000927162	-0.430909
FBtr0303076	CG42728	0.0374742	-0.430365
FBtr0112741	ND-MWFE	0.00362189	-0.430257
FBtr0075893	CG14115	0.0364693	-0.430135
FBtr0070158	RpL36	0.00362189	-0.429923
FBtr0070156	RpL36	0.00362189	-0.429882
FBtr0070157	RpL36	0.00362189	-0.429882
FBtr0070155	RpL36	0.00362189	-0.429876
FBtr0073288	mRpS6	0.00362189	-0.429736
FBtr0306093	mRpS6	0.00362189	-0.429736
FBtr0071897	RpL23	0.00362189	-0.429721
FBtr0082727	CG7381	0.00186158	-0.429407
FBtr0331429	CG7381	0.00186158	-0.429407
FBtr0071143	CG10932	0.000448224	-0.429267
FBtr0091826	His1:CG33822	0.0123834	-0.428168
FBtr0084932	RpL27	0.00362189	-0.427996
FBtr0331360	RpL27	0.00362189	-0.427996
FBtr0331361	RpL27	0.00362189	-0.427996
FBtr0082982	CG31313	0.00681606	-0.427351
FBtr0303589	CG42792	0.00681606	-0.426779
FBtr0334108	CG43993	0.00186158	-0.426096
FBtr0331936	ND-B14	0.00362189	-0.425979
FBtr0088238	ND-B14	0.00362189	-0.425794
FBtr0073140	CG14974	0.00362189	-0.425321
FBtr0332073		0.00362189	-0.425321
FBtr0332697		0.000927162	-0.424714
FBtr0082726	CG7381	0.00186158	-0.424319
FBtr0088942	mRpL52	0.00362189	-0.424093
FBtr0301219	CG7381	0.00186158	-0.423712
FBtr0331428	CG7381	0.00186158	-0.423712
FBtr0304327	mir-308	0.00186158	-0.423219
FBtr0304328	</td	0.00186158	-0.423219
FBtr0085407	Mesh1	0.00681606	-0.422788
FBtr0073531	CG2444	0.000448224	-0.422604
FBtr0088505	l(2)k10201	0.00186158	-0.422182
FBtr0076439	PGRP-LF	0.000927162	-0.421812
FBtr0304647	CG43063	0.000210663	-0.421173
FBtr0079282	CG9498	7.50801e-09	-0.421117
FBtr0334112	CR43995	0.000927162	-0.421065
FBtr0082112	CG16790	1.87089e-05	-0.420768
FBtr0332807	CG16790	1.87089e-05	-0.420768
FBtr0070386	ND-B14,5A	0.00681606	-0.420561
FBtr0084481	CG10184	0.000210663	-0.420256
FBtr0079495	LKR	4.29958e-05	-0.419742
FBtr0071890	MFS1	0.00186158	-0.418994
FBtr0333658	Ag5r	3.28874e-06	-0.418886
FBtr0305582	Ag5r	3.28874e-06	-0.418813
FBtr0081942	CG13318	0.000448224	-0.418572
FBtr0070827	CG3011	0.000508978	-0.418378
FBtr0083992	CG17272	0.000927162	-0.418287
FBtr0076084	CG10361	6.95531e-08	-0.417991
FBtr0290062	CG31812	0.00362189	-0.417944
FBtr0086211	ubl	0.00681606	-0.41794
FBtr0081101	CG15167	0.00681606	-0.417698
FBtr0073937	Ag5r	3.28874e-06	-0.417433
FBtr0091921	snmRNA:419	0.00681606	-0.416757
FBtr0072061	levy	0.0123834	-0.416492
FBtr0306899	CR43314	0.000927162	-0.416136
FBtr0085077	CG6295	7.94368e-06	-0.415698
FBtr0072000		0.00681606	-0.415013
FBtr0070175	CG14630	0.00362189	-0.414702
FBtr0088806	CG30373	0.00681606	-0.414561
FBtr0089013	CG1707	0.00362189	-0.414551
FBtr0078223	atk	9.63956e-05	-0.414427
FBtr0331570	atk	9.63956e-05	-0.414296
FBtr0309510	CR43485	0.00362189	-0.414197
FBtr0100187	Adhr	9.63956e-05	-0.41406
FBtr0100593	Adh	9.63956e-05	-0.41406
FBtr0075116	Met75Cb	0.00362189	-0.413828
FBtr0075115	Met75Ca	0.00362189	-0.413653
FBtr0086475	CG15126	0.00362189	-0.413365
FBtr0073379	CG17333	0.00186158	-0.413163
FBtr0100590	Adh	9.63956e-05	-0.412912
FBtr0100088	CG34033	0.00204227	-0.412044
FBtr0079791	CG9515	9.63956e-05	-0.411742
FBtr0299780	CG9510	9.63956e-05	-0.411742
FBtr0112408	CG34215	0.00362189	-0.411314
FBtr0309070	CR43435	0.00103424	-0.411224
FBtr0073452	CG11752	0.00681606	-0.410474
FBtr0087914	Cpr49Ab	0.00362189	-0.410216
FBtr0091853	His1:CG33849	0.0123834	-0.410131
FBtr0303852	CG42833	0.00204227	-0.409896
FBtr0076479	RpS17	0.00725882	-0.40986
FBtr0089003	CG30503	0.00681606	-0.409618
FBtr0086763	Tango8	0.0364693	-0.409491
FBtr0301481	MED10	0.00362189	-0.40945
FBtr0333560	MED10	0.00362189	-0.40945
FBtr0084131	Burs	0.000210663	-0.409441
FBtr0088124	deltaTry	9.63956e-05	-0.409343
FBtr0074984	CG18294	0.0216749	-0.408676
FBtr0301213	CG7432	0.0364693	-0.408408
FBtr0070682	mRpL30	0.00362189	-0.408393
FBtr0088123	CG30031	9.63956e-05	-0.408264
FBtr0088159	gammaTry	9.63956e-05	-0.408264
FBtr0078225	CG11796	0.0216749	-0.40792
FBtr0078226	CG11796	0.0216749	-0.40792
FBtr0088163	etaTry	1.87089e-05	-0.407706
FBtr0080274	CG14933	0.00186158	-0.407493
FBtr0300437	CG42486	0.00186158	-0.407493
FBtr0302900		0.000927162	-0.407452
FBtr0088158	CG30025	9.63956e-05	-0.407384
FBtr0071739	CG4377	0.00391251	-0.407135
FBtr0100230	CG18003	0.000448224	-0.407047
FBtr0299878	CG34038	0.00391251	-0.406917
FBtr0307197	CG34038	0.00391251	-0.406917
FBtr0071855	RpS16	0.00681606	-0.406318
FBtr0091850	His1:CG33846	0.0123834	-0.406287
FBtr0110879	CG34132	0.00681606	-0.405592
FBtr0074961	Oat	0.00362189	-0.405427
FBtr0086268	CG13427	0.0123834	-0.405271
FBtr0304891	CG43103	0.00362189	-0.405056
FBtr0006151	Adhr	9.63956e-05	-0.404875
FBtr0100591	Adh	9.63956e-05	-0.404875
FBtr0300811	CG17209	4.29958e-05	-0.404493
FBtr0078507	CG11425	0.000210663	-0.404467
FBtr0100589	Adh	9.63956e-05	-0.403733
FBtr0100594	Adh	9.63956e-05	-0.403733
FBtr0302154		0.0216749	-0.403335
FBtr0083064		0.00681606	-0.403281
FBtr0073750	CG12715	0.00391251	-0.40308
FBtr0073059	Drsl2	0.0216749	-0.40282
FBtr0079590	Ssb-c31a	0.00362189	-0.402687
FBtr0091721	CG33723	4.29958e-05	-0.40199
FBtr0306844	CR43309	0.00681606	-0.401765
FBtr0087082	Acp53C14a	0.00362189	-0.400882
FBtr0086902	CG14483	0.00681606	-0.400837
FBtr0329863	CG14483	0.00681606	-0.400795
FBtr0085810	lox	0.000927162	-0.400379
FBtr0074818	CG14185	0.00186158	-0.400365
FBtr0081423	CG31674	3.28874e-06	-0.399933
FBtr0082050	RpL34b	0.00681606	-0.399753
FBtr0082049	RpL34b	0.00681606	-0.399723
FBtr0070159	CG13364	0.00362189	-0.399453
FBtr0074410	Arpc3B	0.00186158	-0.399401
FBtr0113478	Arpc3B	0.00186158	-0.399401
FBtr0084431	CG4408	9.63956e-05	-0.398581
FBtr0078382	COX8	0.0123834	-0.398474
FBtr0333464	COX8	0.0123834	-0.398393
FBtr0299696	Mlp60A	0.00725882	-0.398385
FBtr0080175	CG14069	0.00362189	-0.398204
FBtr0331962	CG43789	0.000210663	-0.398163
FBtr0332995	CG1701	0.000448224	-0.397963
FBtr0087557	Obp50a	0.00186158	-0.397959
FBtr0087558	Obp50a	0.00186158	-0.397959
FBtr0083754	mRpL55	0.00681606	-0.39779
FBtr0079288	COX5B	0.00681606	-0.397462
FBtr0078316	CG33054	0.00186158	-0.397286
FBtr0079063	TpnC25D	0.00681606	-0.396979
FBtr0076067	CG5883	0.0130166	-0.396089
FBtr0299968	CG42369	0.00186158	-0.396035
FBtr0084058	Hsromega	0.00103424	-0.395997
FBtr0112766	CG34460	0.00362189	-0.395946
FBtr0076931	CG8641	9.63956e-05	-0.395805
FBtr0070980	RpL17	0.00681606	-0.395059
FBtr0070981	RpL17	0.00681606	-0.395059
FBtr0070982	RpL17	0.00681606	-0.395059
FBtr0070983	RpL17	0.00681606	-0.395059
FBtr0083063	ATPsynO	0.00681606	-0.394372
FBtr0077800	robl22E	0.00681606	-0.394362
FBtr0331451	robl22E	0.00681606	-0.394362
FBtr0100063	CG34008	0.00681606	-0.394345
FBtr0333424	CR43937	1.87089e-05	-0.394095
FBtr0079431	ade3	0.000210663	-0.393526
FBtr0114465	osp	9.63956e-05	-0.393464
FBtr0301494	osp	9.63956e-05	-0.393464
FBtr0301495	osp	9.63956e-05	-0.393464
FBtr0301496	osp	9.63956e-05	-0.393464
FBtr0083547	CG14315	0.000448224	-0.393393
FBtr0306300		0.00186158	-0.393101
FBtr0088040	exp	0.00186158	-0.393047
FBtr0301576	CG34331	0.00681606	-0.393039
FBtr0078617	Obp83g	0.0123834	-0.393017
FBtr0085435	Spase12	0.00204227	-0.392967
FBtr0302194	CG31976	0.000448224	-0.392714
FBtr0302196	CG31975	0.000448224	-0.392714
FBtr0091859	His1:CG33855	0.0123834	-0.392382
FBtr0305610	CG43156	0.0364693	-0.391592
FBtr0091820	His1:CG33816	0.0216749	-0.391408
FBtr0084968	CG14543	0.00681606	-0.391347
FBtr0080754	CG7631	0.00103424	-0.391329
FBtr0075955	Obp69a	1.87089e-05	-0.391266
FBtr0305650	CG42259	0.00681606	-0.391265
FBtr0086292	Obp57c	0.0123834	-0.39113
FBtr0100867	mt:ATPase6	0.00681606	-0.39083
FBtr0082575	GstD8	0.0130166	-0.390638
FBtr0310479	CR43682	0.00681606	-0.390468
FBtr0087676	link	0.00681606	-0.390447
FBtr0084815	CG11858	0.00362189	-0.390251
FBtr0091844	His1:CG33840	0.0216749	-0.389984
FBtr0309791	CG11594	7.94368e-06	-0.389845
FBtr0073965	CG15027	0.00186158	-0.389641
FBtr0082136	RpS29	0.00362189	-0.389202
FBtr0332373	Hsromega	0.000448224	-0.389175
FBtr0332033	CG9259	1.87089e-05	-0.388921
FBtr0075513	CG17026	0.00186158	-0.388678
FBtr0083675	CG31226	0.00681606	-0.388539
FBtr0083676	CG31226	0.00681606	-0.388539
FBtr0332034	CG9259	1.87089e-05	-0.38819
FBtr0301573	CG42581	0.00186158	-0.388063
FBtr0081464	CG9259	1.87089e-05	-0.387436
FBtr0110771	Spn75F	0.0216749	-0.38743
FBtr0072900	mRpL23	0.00681606	-0.3873
FBtr0085341	CG14518	0.00186158	-0.387229
FBtr0077041	Jon65Aiii	2.23308e-09	-0.387148
FBtr0087291	CG8299	1.87089e-05	-0.387094
FBtr0113049	CG1701	0.000448224	-0.386926
FBtr0113510	snoRNA:Me28S-G2703c	0.0216749	-0.386743
FBtr0072334	Cpr60D	0.0123834	-0.386493
FBtr0085390	CG11899	0.00681606	-0.38645
FBtr0305483	CG43145	0.00362189	-0.386443
FBtr0072289	CG13578	0.00186158	-0.386367
FBtr0289966	mRpL23	0.00681606	-0.386044
FBtr0331415	mRpL23	0.00681606	-0.386044
FBtr0331416	mRpL23	0.00681606	-0.386044
FBtr0309523	CR43492	0.0364693	-0.386044
FBtr0100038	IM14	0.0364693	-0.385294
FBtr0333383	Est-6	0.000210663	-0.385124
FBtr0079025	ND-13A	0.00681606	-0.385041
FBtr0309842	CG13102	9.63956e-05	-0.384989
FBtr0332059	CG6610	0.00681606	-0.384796
FBtr0075230	CG33051	0.00681606	-0.384607
FBtr0082980	Cys	0.0123834	-0.384544
FBtr0084982	E(spl)mbeta-HLH	4.29958e-05	-0.384171
FBtr0302996	CG42714	0.00681606	-0.384003
FBtr0079907	snoRNA:Me18S-A1576	0.0364693	-0.383986
FBtr0084186	CG6028	0.00103424	-0.383874
FBtr0075339	CG9669	0.0123834	-0.383658
FBtr0305272	CG9669	0.0123834	-0.383658
FBtr0076003	Est-6	0.000210663	-0.383652
FBtr0306294	CR43239	0.000927162	-0.383614
FBtr0079263	CG9547	0.00186158	-0.383449
FBtr0077420	Taf12L	0.00681606	-0.383418
FBtr0333422		0.00362189	-0.38249
FBtr0083405	CG5246	0.00362189	-0.382081
FBtr0075213	CG13723	0.0216749	-0.381853
FBtr0077048	CG6610	0.00681606	-0.381763
FBtr0332060	CG6610	0.00681606	-0.381763
FBtr0302894	CG42693	0.00362189	-0.38077
FBtr0082606	CG10035	0.0123834	-0.380732
FBtr0304713	CG5793	0.00362189	-0.380189
FBtr0300011	Atg12	0.00186158	-0.380022
FBtr0086480	Obp56b	0.0216749	-0.379475
FBtr0075065	NijB	0.00681606	-0.379444
FBtr0083815	CG11447	0.00681606	-0.379378
FBtr0074390	CG32564	0.000927162	-0.379298
FBtr0076280	CG14151	0.00681606	-0.379261
FBtr0077435	Dim1	0.00681606	-0.378721
FBtr0081382	CG17472	0.00362189	-0.378649
FBtr0073283	CG11594	7.94368e-06	-0.378336
FBtr0073284	CG11594	7.94368e-06	-0.378336
FBtr0310046	CG11594	7.94368e-06	-0.378336
FBtr0085861	CG2187	2.358e-08	-0.377954
FBtr0113507	snoRNA:Me28S-A992	0.00186158	-0.37782
FBtr0300308	CG42470	0.00681606	-0.377422
FBtr0303376	CG2187	2.358e-08	-0.377318
FBtr0077182	CG15213	0.000210663	-0.377297
FBtr0308744	CG43401	0.00725882	-0.377163
FBtr0112379	Rpb12	0.00681606	-0.377022
FBtr0300381	CG30083	0.0123834	-0.376864
FBtr0089420	Aprt	0.000927162	-0.376782
FBtr0079320	cort	0.0123834	-0.376649
FBtr0113533	snoRNA:Me28S-G1083c	0.0123834	-0.376421
FBtr0084089	CheB93a	0.0123834	-0.375632
FBtr0333929	CG5793	0.00725882	-0.374899
FBtr0075602	mex1	3.28874e-06	-0.373308
FBtr0333350	cort	0.0123834	-0.373173
FBtr0333930	CG5793	0.00681606	-0.372548
FBtr0073334	CG11345	0.0123834	-0.372417
FBtr0100620	Prx5	0.00681606	-0.372275
FBtr0091832	His1:CG33828	0.0216749	-0.372209
FBtr0091829	His1:CG33825	0.0216749	-0.372199
FBtr0070171	CG18823	0.00362189	-0.372159
FBtr0303765		0.0123834	-0.371876
FBtr0077452	RpL27A	0.0123834	-0.37177
FBtr0086273	RpS18	0.0130166	-0.371693
FBtr0086274	RpS18	0.0130166	-0.371693
FBtr0070880	CG32751	0.00362189	-0.371543
FBtr0310149	CG16965	6.95531e-08	-0.371353
FBtr0091823	His1:CG33819	0.0216749	-0.371136
FBtr0079895	Apf	0.00186158	-0.370755
FBtr0304738	CG34299	0.00362189	-0.370751
FBtr0091862	His1:CG33858	0.0123834	-0.370626
FBtr0299571	CG42259	0.00681606	-0.370194
FBtr0088657	Tom7	0.00681606	-0.36992
FBtr0076423	RpS9	0.00681606	-0.369741
FBtr0076424	RpS9	0.00681606	-0.369741
FBtr0076425	RpS9	0.00681606	-0.369741
FBtr0086230	maf-S	0.0123834	-0.369479
FBtr0306323	CG43254	0.00362189	-0.369308
FBtr0310579	CG43254	0.00362189	-0.369308
FBtr0091814	His1:CG33810	0.0216749	-0.369178
FBtr0087599	CG18371	0.00681606	-0.369143
FBtr0332997	CG13954	0.000927162	-0.369036
FBtr0332996	CG13954	0.000927162	-0.368914
FBtr0086263	Cpr57A	0.0364693	-0.368902
FBtr0112458	CG34263	0.000508978	-0.368603
FBtr0333622		0.0123834	-0.36841
FBtr0334104		0.00186158	-0.368348
FBtr0307577	CG43376	0.0123834	-0.367745
FBtr0080078	trk	0.00725882	-0.367337
FBtr0305906	CG43171	0.00681606	-0.367168
FBtr0305948	CG43178	0.00681606	-0.367168
FBtr0306076	CG43201	0.00681606	-0.367168
FBtr0086673	GstE5	0.00362189	-0.366481
FBtr0300148	Su(Ste):CR42421	0.0123834	-0.366157
FBtr0112361	CG34170	0.00681606	-0.366145
FBtr0081034	CG15152	0.000927162	-0.365931
FBtr0307102		0.0123834	-0.36593
FBtr0333376	CG8641	0.000210663	-0.365788
FBtr0071935	RpS24	0.00681606	-0.365722
FBtr0087277	CG30091	0.00362189	-0.365403
FBtr0304236	mir-1014	0.0364693	-0.365037
FBtr0304237	</td	0.0364693	-0.365037
FBtr0307361		0.0216749	-0.364994
FBtr0301941	Sfp96F	0.0123834	-0.364901
FBtr0072323	CG3663	0.00362189	-0.364879
FBtr0076173	CG7560	0.000927162	-0.364783
FBtr0071921	CG30259	9.63956e-05	-0.364741
FBtr0300034	CG4678	0.000210663	-0.364639
FBtr0300035	CG4678	0.000210663	-0.364639
FBtr0078370	CG33290	0.00186158	-0.364463
FBtr0086984	Cda9	0.000508978	-0.364423
FBtr0083239	CG32856	0.00681606	-0.364168
FBtr0077922	a5	9.63956e-05	-0.363905
FBtr0087390	CG8157	0.00186158	-0.363866
FBtr0300032	CG4678	0.000508978	-0.363164
FBtr0300033	CG4678	0.000508978	-0.363164
FBtr0308847	CG4678	0.000508978	-0.363164
FBtr0072844	SCOT	0.000927162	-0.363101
FBtr0333431	SCOT	0.000927162	-0.363101
FBtr0072116	ppk3	0.00362189	-0.362525
FBtr0080341	CG17217	0.00362189	-0.362205
FBtr0333130	CR43912	0.0216749	-0.361725
FBtr0299872	CG30441	0.0123834	-0.361126
FBtr0113458	CG33282	0.00186158	-0.361064
FBtr0087413	hbs	0.00681606	-0.360997
FBtr0087414	hbs	0.00681606	-0.360997
FBtr0100283	CG7215	0.00681606	-0.360593
FBtr0100619	Prx5	0.00681606	-0.360593
FBtr0089608	Dup99B	0.0123834	-0.360531
FBtr0305053	Dup99B	0.0123834	-0.360531
FBtr0078736	CG31548	0.00362189	-0.360239
FBtr0086052	Or42a	0.0123834	-0.360186
FBtr0304424	</td	0.0364693	-0.360048
FBtr0304521	</td	0.0364693	-0.360048
FBtr0304422	mir-iab-8	0.0364693	-0.360048
FBtr0304520	mir-iab-4	0.0364693	-0.360048
FBtr0081584	Mst84Da	0.0216749	-0.359807
FBtr0074035	CG15641	0.00681606	-0.359594
FBtr0072019	CG13557	7.94368e-06	-0.359524
FBtr0110768	Acp54A1	0.0216749	-0.359403
FBtr0082764	mRpS21	0.0123834	-0.35935
FBtr0086135	CG3420	0.00362189	-0.359227
FBtr0086811	CG5767	1.87089e-05	-0.359053
FBtr0087399	Hex-C	0.00186158	-0.359005
FBtr0079403	Sem1	0.00681606	-0.358989
FBtr0309824	CR43613	0.00362189	-0.35887
FBtr0077218	CG10918	0.0216749	-0.358634
FBtr0085213	CG5402	0.0216749	-0.35817
FBtr0300295	Sfp23F	0.00681606	-0.35813
FBtr0071799	CG13502	0.00681606	-0.358045
FBtr0290211	CG7694	0.0130166	-0.35773
FBtr0309502		0.00186158	-0.3576
FBtr0085611	Anp	0.0123834	-0.357098
FBtr0089002	kappaB-Ras	0.0123834	-0.357095
FBtr0299801	kappaB-Ras	0.0123834	-0.357095
FBtr0299802	CG30503	0.0123834	-0.357095
FBtr0077271	CG1304	4.29958e-05	-0.356852
FBtr0085461	CG7593	0.00362189	-0.356618
FBtr0290247	CG32448	0.0123834	-0.356318
FBtr0088736	CG12780	0.000927162	-0.35623
FBtr0073653	Cpr11B	1.87089e-05	-0.35611
FBtr0333157	Cpr11B	1.87089e-05	-0.35611
FBtr0305896	CG43167	0.00362189	-0.35603
FBtr0332940	CG3420	0.00362189	-0.356028
FBtr0072843	SCOT	0.000927162	-0.35599
FBtr0080524	RpL24	0.0123834	-0.355941
FBtr0071304	CG12057	9.63956e-05	-0.355804
FBtr0332623	CG12057	9.63956e-05	-0.355804
FBtr0091841	His1:CG33837	0.0374742	-0.355468
FBtr0112762	CG34456	0.00681606	-0.355308
FBtr0300317	Sfp77F	0.00681606	-0.355125
FBtr0112366	CG34175	0.0123834	-0.355096
FBtr0076589	CG13311	0.00681606	-0.355063
FBtr0080952	CG31806	0.0123834	-0.354763
FBtr0079760	CG18662	0.0130166	-0.354275
FBtr0074731	RpS10b	0.0123834	-0.354151
FBtr0074732	RpS10b	0.0123834	-0.354151
FBtr0308192	RpS10b	0.0123834	-0.354151
FBtr0300299	CG2816	0.00681606	-0.353712
FBtr0073897	yl	0.000927162	-0.35342
FBtr0073898	yl	0.000927162	-0.35342
FBtr0303248	CG32448	0.0123834	-0.353365
FBtr0091865	His1:CG33861	0.0216749	-0.353098
FBtr0072030	CG30415	0.0123834	-0.352836
FBtr0072031	CG30415	0.0123834	-0.352836
FBtr0085618	CG18404	0.00362189	-0.352778
FBtr0088376	CG18446	7.94368e-06	-0.352706
FBtr0091873	His4:CG33869	0.00681606	-0.352615
FBtr0111163	CG40045	0.00362189	-0.352454
FBtr0304740	CG40045	0.00362189	-0.352454
FBtr0331585	CG40045	0.00362189	-0.352454
FBtr0331586	CG40045	0.00362189	-0.352454
FBtr0077584	CG33281	0.000448224	-0.352442
FBtr0332018	CR43804	0.00681606	-0.35239
FBtr0079868	CG17633	0.00362189	-0.352146
FBtr0333072	CG8519	0.0216749	-0.352075
FBtr0073800	CG32633	4.18434e-06	-0.351916
FBtr0078246	CG4186	0.00362189	-0.351832
FBtr0299803	Cpr57A	0.0364693	-0.351469
FBtr0299804	Obp57d	0.0364693	-0.351469
FBtr0303792	snoRNA:Or-CD9b	0.0216749	-0.351288
FBtr0112396	CG34203	1.32474e-06	-0.351045
FBtr0332543		0.0216749	-0.350824
FBtr0332544		0.0216749	-0.350824
FBtr0332545		0.0216749	-0.350824
FBtr0083174	Acyp2	0.00681606	-0.35075
FBtr0100503	Obp22a	0.00362189	-0.350573
FBtr0299697	Mlp60A	0.0123834	-0.350494
FBtr0081250	CG31697	0.0123834	-0.350451
FBtr0083569	CG18598	0.00725882	-0.34994
FBtr0086986	Gbp	0.00681606	-0.349344
FBtr0078656	Obp83a	0.000448224	-0.349089
FBtr0078598	Osi8	0.000927162	-0.349001
FBtr0076892	RpL18	0.0123834	-0.348752
FBtr0333370	RpL18	0.0123834	-0.348752
FBtr0077718	CG2862	0.0123834	-0.348625
FBtr0308241	CG13502	0.00186158	-0.348529
FBtr0076633	RpL14	0.0123834	-0.348387
FBtr0081588	Mst84Dd	0.0216749	-0.348313
FBtr0334068	CG13875	0.000210663	-0.348212
FBtr0073821	Yp3	0.000927162	-0.348195
FBtr0077719	CG2862	0.0123834	-0.348149
FBtr0306284	CG43232	0.0123834	-0.348137
FBtr0071927	CG30196	0.0216749	-0.348053
FBtr0071388	CG1468	0.00362189	-0.347995
FBtr0071094	RpS14a	0.0123834	-0.347894
FBtr0071095	RpS14a	0.0123834	-0.347894
FBtr0300670	CG15870	0.00681606	-0.347381
FBtr0087479	CG30479	0.000210663	-0.347374
FBtr0302551	CG32856	0.00681606	-0.347338
FBtr0112495	CG34299	0.00725882	-0.347173
FBtr0088161	alphaTry	0.000927162	-0.346338
FBtr0310431	CG32633	3.28874e-06	-0.345966
FBtr0087021	CG5267	0.000210663	-0.345119
FBtr0080682	ProtA	0.0123834	-0.344871
FBtr0077630	CG31950	0.0123834	-0.344457
FBtr0086321	ppk6	0.00362189	-0.344317
FBtr0077451	mRpL27	0.00681606	-0.344016
FBtr0330345	bru-3	0.0123834	-0.343869
FBtr0084539		0.00681606	-0.34383
FBtr0084540		0.00681606	-0.34383
FBtr0300648	LSm3	0.0123834	-0.343524
FBtr0077130	spo	0.00681606	-0.343469
FBtr0072476	CG13875	0.000210663	-0.343198
FBtr0308782	CG43407	0.0123834	-0.342871
FBtr0112435	CG34241	0.0364693	-0.342455
FBtr0330091	CG14082	0.0216749	-0.342354
FBtr0330092	CG14082	0.0216749	-0.342354
FBtr0303101	Jon74E	0.000448224	-0.342337
FBtr0079028	CG31918	0.0216749	-0.341927
FBtr0112400	CG34207	0.0123834	-0.341402
FBtr0079037	CG31917	0.0123834	-0.341337
FBtr0301130	Tfb5	0.0123834	-0.341337
FBtr0079878	CG4594	0.00725882	-0.340901
FBtr0331631	CG4594	0.00725882	-0.340901
FBtr0077013	CG13299	0.0364693	-0.340488
FBtr0100879	mt:ND4	0.00681606	-0.340443
FBtr0111120	RpL38	0.0123834	-0.340055
FBtr0071099	CG15330	0.0225135	-0.339438
FBtr0334084	mex1	1.87089e-05	-0.338951
FBtr0303215	CR42746	0.0216749	-0.338864
FBtr0080681	ProtB	0.0123834	-0.338846
FBtr0334107	CR43994	0.0130166	-0.338754
FBtr0073319	CG13716	0.0123834	-0.338641
FBtr0071058	CG11368	0.00681606	-0.33859
FBtr0302452	CG8331	0.00681606	-0.33851
FBtr0333143	CR43917	0.000927162	-0.338416
FBtr0082029	CG8132	0.00725882	-0.338133
FBtr0088111	Or47a	0.00362189	-0.337968
FBtr0331393	mwh	0.0123834	-0.337274
FBtr0072084	mRpL43	0.00681606	-0.337245
FBtr0076256	CG18628	0.0123834	-0.337166
FBtr0333131	CR43913	0.00681606	-0.337152
FBtr0333132	CR43913	0.00681606	-0.337152
FBtr0113099		0.0216749	-0.337043
FBtr0333710	CG3819	7.94368e-06	-0.336942
FBtr0075048	CG3819	7.94368e-06	-0.336923
FBtr0076571	Cp18	0.0123834	-0.33683
FBtr0087861	ox	0.00681606	-0.336324
FBtr0082397	PGRP-LB	1.87089e-05	-0.336308
FBtr0082398	PGRP-LB	1.87089e-05	-0.336308
FBtr0306098	PGRP-LB	1.87089e-05	-0.336308
FBtr0306099	PGRP-LB	1.87089e-05	-0.336308
FBtr0308776	CR43423	0.0123834	-0.336099
FBtr0089422	RpS7	0.0123834	-0.336075
FBtr0089423	RpS7	0.0123834	-0.336075
FBtr0089425	RpS7	0.0123834	-0.336035
FBtr0073052	CG12017	9.63956e-05	-0.33556
FBtr0308311	CG12017	9.63956e-05	-0.33556
FBtr0308312	CG12017	9.63956e-05	-0.33556
FBtr0308313	CG12017	9.63956e-05	-0.33556
FBtr0330681	Cyp6t2Psi	0.0225135	-0.335533
FBtr0074785	mRpS14	0.0123834	-0.335504
FBtr0306291	CR43238	0.00362189	-0.335338
FBtr0309853	CG5361	0.000448224	-0.334824
FBtr0078708	CG12171	0.00186158	-0.334159
FBtr0300156	Su(Ste):CR42428	0.00681606	-0.334086
FBtr0087494	CG30197	0.0123834	-0.334077
FBtr0073111	CG14963	0.00681606	-0.334034
FBtr0087824	Cyp301a1	0.000448224	-0.333743
FBtr0307504	CG18814	0.0364693	-0.333684
FBtr0112727	CG34426	0.000448224	-0.33345
FBtr0075571	Eig71Eb	0.0216749	-0.333359
FBtr0303460	Eig71Eb	0.0216749	-0.333359
FBtr0299852		0.00362189	-0.333308
FBtr0300188	CG32079	0.00186158	-0.333079
FBtr0078821	CG12173	0.00681606	-0.332922
FBtr0300669		0.00681606	-0.332922
FBtr0077304	Obp19d	0.00681606	-0.332815
FBtr0112444	CG34250	0.0123834	-0.332565
FBtr0087140	CG30100	0.00681606	-0.332277
FBtr0299971	CG42372	0.00681606	-0.332277
FBtr0303463	CG42787	0.0123834	-0.331915
FBtr0081256	CG13078	0.0216749	-0.331619
FBtr0077303	Obp19d	0.00681606	-0.331589
FBtr0076635	snoRNA:U49:66Db	0.0123834	-0.331524
FBtr0085625	mRpS18C	0.0123834	-0.331511
FBtr0086212	CG15237	0.0374742	-0.331194
FBtr0071819	CG11298	0.0225135	-0.331125
FBtr0086323	CG13869	0.00681606	-0.331069
FBtr0302318	CG34256	0.000448224	-0.331014
FBtr0111187		0.00186158	-0.330938
FBtr0111188	CG40486	0.00186158	-0.330938
FBtr0303786	mex1	1.87089e-05	-0.330394
FBtr0085425	CG2006	0.00362189	-0.330166
FBtr0075755	CG13737	0.00204227	-0.330158
FBtr0073243	CG11586	0.0123834	-0.330065
FBtr0088256	CG12338	0.00681606	-0.329539
FBtr0085405	Cisd2	0.0123834	-0.329371
FBtr0302451	CG8331	0.0130166	-0.329302
FBtr0078655	Obp83b	0.00186158	-0.329164
FBtr0077623	RpS21	0.0123834	-0.328995
FBtr0300668	CG42521	0.0123834	-0.328748
FBtr0071543	Cht4	0.000927162	-0.327808
FBtr0331772	CR43785	0.0123834	-0.327515
FBtr0331773	CR43785	0.0123834	-0.327515
FBtr0073811	CG11162	0.0216749	-0.327202
FBtr0082864	CG31517	0.0364693	-0.326884
FBtr0086858	snoRNA:Me18S-A28a	0.0123834	-0.32688
FBtr0082384	mRpL40	0.0123834	-0.326711
FBtr0077621	RpS21	0.0123834	-0.326656
FBtr0273293	RpS21	0.0123834	-0.326656
FBtr0300133		0.0123834	-0.326633
FBtr0085612	CecA1	0.0123834	-0.326349
FBtr0088010	SmF	0.0123834	-0.326345
FBtr0085961	RpL21	0.0123834	-0.326256
FBtr0331295	RpL21	0.0123834	-0.326256
FBtr0304002	CG42489	0.0216749	-0.325937
FBtr0091909	His4:CG33905	0.00681606	-0.325407
FBtr0087367	CG8079	0.00186158	-0.325272
FBtr0087368	CG8079	0.00186158	-0.325272
FBtr0075754	CG13737	0.000927162	-0.325094
FBtr0074377	SmG	0.0123834	-0.325073
FBtr0112993	SmG	0.0123834	-0.325073
FBtr0083970	RpS30	0.0123834	-0.325015
FBtr0083969	RpS30	0.0123834	-0.324802
FBtr0080771	ND-B17	0.0216749	-0.324345
FBtr0080772		0.0216749	-0.324345
FBtr0304364	</td	0.0216749	-0.324314
FBtr0075836	SP	0.0123834	-0.324111
FBtr0071096	RpS14b	0.0216749	-0.324096
FBtr0080464	CG16826	9.63956e-05	-0.323827
FBtr0070543	CG18508	0.0123834	-0.32368
FBtr0303821	CG42810	0.00681606	-0.32326
FBtr0080661	CG3473	0.0216749	-0.323047
FBtr0302414	CG33665	0.0123834	-0.32289
FBtr0070863	CG6048	4.29958e-05	-0.322851
FBtr0091804	CheA46a	0.0216749	-0.322769
FBtr0087437	AttA	0.0364693	-0.322732
FBtr0300692	CG11041	0.0216749	-0.322694
FBtr0112436	CG34242	0.0216749	-0.32267
FBtr0300028	CG34242	0.0216749	-0.32267
FBtr0332253	CR43810	0.0123834	-0.322576
FBtr0078873	CG14659	0.0216749	-0.322512
FBtr0076405	ATPsynB	0.0216749	-0.322296
FBtr0306046		0.0123834	-0.322219
FBtr0080164	RpL9	0.0216749	-0.3221
FBtr0299873	CG31609	0.0225135	-0.322088
FBtr0080163	RpL9	0.0216749	-0.32208
FBtr0082225	CG3999	1.87089e-05	-0.321995
FBtr0100006	CG33965	0.0216749	-0.321982
FBtr0304153	Gpa2	0.00362189	-0.321951
FBtr0079559	CG7102	0.0123834	-0.321705
FBtr0084030	Obp93a	0.0123834	-0.321308
FBtr0076232	Elo68alpha	0.000927162	-0.320587
FBtr0114541	St1	0.000927162	-0.320531
FBtr0084048	CG10827	0.000210663	-0.319964
FBtr0079322	Galt	0.000448224	-0.319896
FBtr0333352	Galt	0.000448224	-0.319896
FBtr0113215	CG14688	1.32474e-06	-0.319801
FBtr0085606	Nph	0.0123834	-0.319719
FBtr0300147		0.0130166	-0.319487
FBtr0333445	CG1143	0.00103424	-0.319314
FBtr0091817	His1:CG33813	0.0364693	-0.319146
FBtr0083222	CG10264	0.0216749	-0.318899
FBtr0083442	CG5873	0.0130166	-0.318538
FBtr0075129	CheA75a	0.0123834	-0.318519
FBtr0071465	Psf3	0.0123834	-0.318402
FBtr0084505	LSm3	0.0123834	-0.318399
FBtr0077876	CG14352	0.00362189	-0.31801
FBtr0310656	CG42489	0.0364693	-0.317999
FBtr0300441	CG42489	0.0364693	-0.317999
FBtr0081775	CG18746	0.000448224	-0.317958
FBtr0083725	CG14292	0.0216749	-0.317951
FBtr0073062	Drsl5	0.0123834	-0.317735
FBtr0075066	RpL26	0.0216749	-0.317687
FBtr0333709	RpL26	0.0216749	-0.317687
FBtr0071307	Obp8a	0.0225135	-0.317621
FBtr0302203	CG42463	0.0216749	-0.317604
FBtr0306166	CG43222	0.0216749	-0.317371
FBtr0086947	RpL18A	0.0123834	-0.317047
FBtr0112355	CG34164	0.00725882	-0.316919
FBtr0079934	obst-B	0.00681606	-0.31683
FBtr0303831	CG42823	0.0216749	-0.316466
FBtr0085890	His-Psi:CR31615	0.0216749	-0.316401
FBtr0077470	RpL40	0.0123834	-0.315649
FBtr0114304	snoRNA:Me28S-G2173	0.0123834	-0.315563
FBtr0080050	Mdh1	0.00681606	-0.315556
FBtr0072041	tbrd-3	0.0123834	-0.315417
FBtr0300706	CG13749	0.000210663	-0.315334
FBtr0084989	CG31086	3.28874e-06	-0.31526
FBtr0310388	CG43668	0.0374742	-0.315201
FBtr0072937	CG1143	0.000927162	-0.315191
FBtr0088034	cuff	0.0123834	-0.315112
FBtr0299543	CG13404	0.0123834	-0.315065
FBtr0305487	CG43147	0.00362189	-0.315043
FBtr0100653	Hsp67Bb	0.0130166	-0.314926
FBtr0076580	CG32024	0.0123834	-0.314889
FBtr0306097	PGRP-LB	0.000210663	-0.314541
FBtr0074452	ND-24	0.0216749	-0.314282
FBtr0334094	ND-SGDH	0.0123834	-0.314231
FBtr0070405	mRpL14	0.0123834	-0.313851
FBtr0333730	mRpL14	0.0123834	-0.313851
FBtr0089741	dj	0.00681606	-0.313687
FBtr0089742	dj	0.00681606	-0.313687
FBtr0305962	dj	0.00681606	-0.313687
FBtr0082396	PGRP-LB	0.000210663	-0.313298
FBtr0076023	ND-SGDH	0.0123834	-0.313268
FBtr0084234	CG13857	0.0216749	-0.31319
FBtr0300232	Uhg7	0.0364693	-0.312988
FBtr0273392	Ir75a	0.00725882	-0.312987
FBtr0331392	mwh	0.0216749	-0.312957
FBtr0075954	CG10418	0.0216749	-0.312923
FBtr0087514	Cpr51A	0.0123834	-0.312675
FBtr0073445	CG15200	0.0123834	-0.3117
FBtr0074028	Cyp4s3	1.87089e-05	-0.311598
FBtr0084981	E(spl)m2-BFM	0.00186158	-0.311586
FBtr0082504	CG3397	0.00681606	-0.311473
FBtr0080859	jhamt	0.000927162	-0.311369
FBtr0114351	snoRNA:Me28S-G3253	0.0123834	-0.311361
FBtr0290037	CG8773	0.00186158	-0.311341
FBtr0075897	mRpL20	0.0123834	-0.311224
FBtr0077505	CG15422	0.00362189	-0.310583
FBtr0077745	ND-B17,2	0.0216749	-0.310253
FBtr0273393	ND-B17,2	0.0216749	-0.310253
FBtr0073182	Acp63F	0.0123834	-0.309996
FBtr0081056	CG31788	0.0216749	-0.309724
FBtr0307185	CG18540	0.0123834	-0.30964
FBtr0304017	CG42852	0.0216749	-0.309237
FBtr0083269	CG6901	9.63956e-05	-0.309187
FBtr0305994	ATPsynG	0.0225135	-0.30902
FBtr0081038	CG17681	0.00362189	-0.309004
FBtr0082121	mRpL47	0.00681606	-0.308665
FBtr0300214	ksh	0.0216749	-0.308501
FBtr0309517	CR43490	0.00681606	-0.30847
FBtr0332778	CR43876	0.00681606	-0.307811
FBtr0332779	CR43876	0.00681606	-0.307811
FBtr0081227	CG31797	0.00681606	-0.307763
FBtr0077179	CG10672	0.0216749	-0.307748
FBtr0084918	CG31380	0.000927162	-0.307435
FBtr0082474	COX5A	0.0216749	-0.30721
FBtr0082473	COX5A	0.0216749	-0.30708
FBtr0300320	Os-C	0.000927162	-0.306863
FBtr0300321	Os-C	0.000927162	-0.306863
FBtr0331341	Os-C	0.000927162	-0.306863
FBtr0087081	Acp53C14b	0.00681606	-0.30641
FBtr0113383	ppk31	0.0123834	-0.306264
FBtr0306727	CR43282	0.0364693	-0.306163
FBtr0308067	CR43282	0.0364693	-0.306163
FBtr0308068	CR43282	0.0364693	-0.306163
FBtr0079640	CG8498	0.00681606	-0.305963
FBtr0082318	CG31373	0.0123834	-0.30583
FBtr0110872	ATPsynG	0.0216749	-0.30581
FBtr0080167	ATPsynG	0.0216749	-0.305803
FBtr0088809	CG8708	3.28874e-06	-0.305783
FBtr0086089	COX4L	0.0216749	-0.305096
FBtr0087406	CG12853	0.0364693	-0.304383
FBtr0306384	CG4019	0.0216749	-0.304332
FBtr0273328	Pex7	0.0216749	-0.304284
FBtr0082180	ATPsynepsilonL	0.0216749	-0.304138
FBtr0113408	ATPsynepsilonL	0.0216749	-0.304138
FBtr0333823	ATPsynepsilonL	0.0216749	-0.304138
FBtr0079783	CG13101	0.0123834	-0.304097
FBtr0079213	CG9154	0.0123834	-0.303778
FBtr0084900	CG5039	0.00681606	-0.303706
FBtr0080334	Phae1	0.00362189	-0.303703
FBtr0079784	CG13101	0.0123834	-0.303675
FBtr0086521	CG10051	0.0123834	-0.303652
FBtr0077868	Got2	0.00186158	-0.303599
FBtr0072405	RpL19	0.0216749	-0.30346
FBtr0072406	RpL19	0.0216749	-0.30346
FBtr0305694	jvl	3.28874e-06	-0.303445
FBtr0070659	CG15578	0.0216749	-0.303435
FBtr0087721	CG17048	0.00362189	-0.303371
FBtr0302450	CG17048	0.00362189	-0.303371
FBtr0072105	CG4019	0.0216749	-0.302684
FBtr0072943	Acp62F	0.0216749	-0.30256
FBtr0088226	RpS15Ab	0.0123834	-0.302473
FBtr0077556	CG15418	0.0123834	-0.302461
FBtr0072104	CG4019	0.0216749	-0.302347
FBtr0072103	CG4019	0.0216749	-0.302344
FBtr0072102	CG4019	0.0216749	-0.302301
FBtr0077444	HP6	0.0364693	-0.302051
FBtr0080064	CG5390	0.0123834	-0.301782
FBtr0088153	Tapdelta	0.00362189	-0.301713
FBtr0079840	Trx-2	0.00362189	-0.301671
FBtr0304123	CG42866	0.0123834	-0.301571
FBtr0079839	Trx-2	0.00362189	-0.301351
FBtr0091623	snoRNA:Psi28S-2876	0.0216749	-0.300945
FBtr0084913	CG14545	0.0364693	-0.300819
FBtr0112490		0.00186158	-0.300795
FBtr0299814	Atx-1	0.00186158	-0.300651
FBtr0086139	Zip42C,1	0.00186158	-0.300427
FBtr0070459	tko	0.0216749	-0.300378
FBtr0308831	tko	0.0216749	-0.300378
FBtr0113305	CG14507	0.00681606	-0.300335
FBtr0079237	CG13992	0.0216749	-0.30018
FBtr0303267	CG13992	0.0216749	-0.30018
FBtr0309288	CG13992	0.0216749	-0.30018
FBtr0076735	mRpL36	0.0123834	-0.300012
FBtr0088202	BBS4	0.000927162	-0.299761
FBtr0088248	Lsm10	0.0123834	-0.29966
FBtr0091448	ppk13	0.0123834	-0.29891
FBtr0091907	His4:CG33903	0.0123834	-0.298554
FBtr0299967	DIP-epsilon	0.00681606	-0.298491
FBtr0072324	ND-19	0.0216749	-0.298489
FBtr0072325	ND-19	0.0216749	-0.298489
FBtr0072326	ND-19	0.0216749	-0.298489
FBtr0301036	ND-19	0.0216749	-0.298489
FBtr0073795	RpS15Aa	0.0123834	-0.298081
FBtr0091741	snmRNA:430:CR33743	0.0216749	-0.297954
FBtr0073792	RpS15Aa	0.0123834	-0.297947
FBtr0073793	RpS15Aa	0.0123834	-0.297947
FBtr0073794	RpS15Aa	0.0123834	-0.297947
FBtr0300828	RpS15Aa	0.0123834	-0.297947
FBtr0309308	CR43476	0.00681606	-0.297862
FBtr0078843	CG12589	0.0216749	-0.297778
FBtr0307055	CG43071	0.0364693	-0.29771
FBtr0331203	CG34447	0.00186158	-0.29752
FBtr0091803	snoRNA:Psi28S-3436b	0.0216749	-0.297453
FBtr0305907	CG43172	0.0123834	-0.297412
FBtr0306077	CG43200	0.0123834	-0.297412
FBtr0301174	CR42545	0.00681606	-0.297322
FBtr0331679	CR42545	0.00681606	-0.297322
FBtr0087852	mRpL18	0.0216749	-0.297114
FBtr0307066	CG8708	3.28874e-06	-0.297113
FBtr0307067	CG8708	3.28874e-06	-0.297113
FBtr0091752	snoRNA:Psi28S-3436a	0.0216749	-0.296896
FBtr0304028	CG42857	0.0225135	-0.296769
FBtr0087202	CG8320	0.0130166	-0.296725
FBtr0300149	Su(Ste):CR42420	0.00681606	-0.296724
FBtr0087882	CG8785	0.00681606	-0.296654
FBtr0087080	Acp53Ea	0.00681606	-0.296492
FBtr0077867	Got2	0.00186158	-0.296312
FBtr0100359		0.00186158	-0.296312
FBtr0308708	CG43400	0.0216749	-0.29631
FBtr0113560	snoRNA:Psi28S-1060	0.0216749	-0.296074
FBtr0070655	mRpL33	0.0216749	-0.296032
FBtr0112359	CG34168	0.0216749	-0.29584
FBtr0084914	Mst57Da	0.0364693	-0.295821
FBtr0082025	CG18473	0.00186158	-0.295491
FBtr0100409	ND-ASHI	0.0216749	-0.295357
FBtr0078335	Sems	0.00681606	-0.295239
FBtr0091881	His4:CG33877	0.0123834	-0.294831
FBtr0308942	CR9162	0.0364693	-0.294728
FBtr0079540	CG7429	0.0216749	-0.294649
FBtr0075615	CG33259	0.000927162	-0.294592
FBtr0077656	CG17261	0.0216749	-0.294043
FBtr0305612	CR43158	0.0123834	-0.293154
FBtr0332767	CR43888	0.0123834	-0.293153
FBtr0091877	His4:CG33873	0.0123834	-0.293143
FBtr0091725	snmRNA:430:CR33727	0.0216749	-0.292442
FBtr0091949		0.0216749	-0.292339
FBtr0114354	snoRNA:Me28S-A774b	0.0216749	-0.292041
FBtr0074304	CG9981	0.0123834	-0.291796
FBtr0085489	RpS8	0.0216749	-0.29154
FBtr0088404	CG12920	0.0123834	-0.291438
FBtr0080830	c(2)M	0.0216749	-0.291096
FBtr0088061	Damm	0.00186158	-0.290922
FBtr0087881	CG8785	0.00681606	-0.290698
FBtr0083823	CG4783	0.000927162	-0.290574
FBtr0113103		0.00725882	-0.290374
FBtr0330720	CG6055	0.0123834	-0.28994
FBtr0310274	RpS8	0.0216749	-0.289909
FBtr0307179	ppk8	0.00362189	-0.289831
FBtr0309759	snoRNA:CG31191-a	0.0374742	-0.289685
FBtr0081587	Mst84Dc	0.0216749	-0.289577
FBtr0112841	Mst84Dc	0.0216749	-0.289577
FBtr0085928	CG1421	0.0364693	-0.28918
FBtr0306079	CG43207	0.00362189	-0.289064
FBtr0088830	CG12824	0.00681606	-0.288982
FBtr0113050	CG12824	0.00681606	-0.288982
FBtr0070801	RpL35	0.0216749	-0.288979
FBtr0070800	RpL35	0.0216749	-0.28883
FBtr0087615	DJ-1alpha	0.00681606	-0.288751
FBtr0091911	His4:CG33907	0.0123834	-0.288556
FBtr0330352	bru-3	0.0364693	-0.288437
FBtr0330353	bru-3	0.0364693	-0.288437
FBtr0332511	CR43852	0.0216749	-0.287932
FBtr0334043	CG9981	0.0225135	-0.287806
FBtr0334044	CG9981	0.0225135	-0.287806
FBtr0091642	snoRNA:Or-CD10	0.0216749	-0.287789
FBtr0301739	CG31775	0.00681606	-0.287599
FBtr0301740	CG42586	0.00681606	-0.287599
FBtr0307505	CG31076	0.000448224	-0.287411
FBtr0091740	snmRNA:430:CR33742	0.0216749	-0.287231
FBtr0300164		0.00362189	-0.287159
FBtr0077495	CG31958	0.0225135	-0.286884
FBtr0072561	Reg-2	0.0123834	-0.286835
FBtr0073446	CG11106	0.0374742	-0.286746
FBtr0304642	CG43059	0.0216749	-0.286689
FBtr0085889	His-Psi:CR31616	0.0364693	-0.286587
FBtr0081192	Nedd8	0.0216749	-0.286392
FBtr0073777	CG1673	4.18434e-06	-0.286387
FBtr0333774	CR43963	0.0123834	-0.286302
FBtr0077272	Ser6	0.00362189	-0.286036
FBtr0307180	ppk8	0.00681606	-0.28599
FBtr0075217	CG7630	0.0216749	-0.285895
FBtr0088782	udd	0.0225135	-0.285794
FBtr0078052	CG33127	0.00362189	-0.285759
FBtr0091887	His4:CG33883	0.0216749	-0.285432
FBtr0304118	SmB	0.0216749	-0.285257
FBtr0091726	snmRNA:430:CR33728	0.0216749	-0.284862
FBtr0083437	CG17283	0.0364693	-0.284762
FBtr0082592	Desat2	0.0123834	-0.284748
FBtr0089154	CG31997	0.0216749	-0.284732
FBtr0306050	CG43189	0.0123834	-0.284718
FBtr0072238	CG4763	0.0123834	-0.284547
FBtr0078783		0.0364693	-0.284421
FBtr0085458	Pcd	0.0374742	-0.284028
FBtr0308747		0.00681606	-0.283912
FBtr0303828	CG42821	0.00362189	-0.283841
FBtr0304629		0.000448224	-0.283737
FBtr0300152	Su(Ste):CR42424	0.00681606	-0.283619
FBtr0078377	CG7172	0.0216749	-0.283439
FBtr0083797	CG11659	0.00681606	-0.283297
FBtr0080270	Acp33A	0.0123834	-0.283172
FBtr0100526		0.0123834	-0.283172
FBtr0334051	CR43985	0.0364693	-0.28295
FBtr0072678	msd1	0.0123834	-0.282826
FBtr0091951	pncr009:3L	0.0225135	-0.282688
FBtr0088403	mRpL42	0.0364693	-0.282643
FBtr0304041	mRpL42	0.0364693	-0.282643
[truncated: 1,110 more rows]

## Sheet: temp-4
FBtr	Gene Symbol	temp-4_FDR	temp-4_lgFC
FBtr0300313	Sfp60F	1.66149e-11	-3.69508
FBtr0110767	Acp24A4	9.08162e-14	-2.42092
FBtr0305673	Acp24A4	9.08162e-14	-2.36262
FBtr0300296	Sfp24Ba	3.41727e-13	-2.54126
FBtr0306312	CG43251	1.27232e-12	-2.31426
FBtr0072455	PebII	1.97374e-10	-2.59038
FBtr0300297	Sfp24Bb	3.41727e-13	-1.4607
FBtr0301934	Sfp24Bc	5.81655e-11	-2.09932
FBtr0078005	CG13947	1.66606e-11	-1.82122
FBtr0087291	CG8299	3.41727e-13	-1.25987
FBtr0077041	Jon65Aiii	1.22125e-15	-0.816193
FBtr0302391	CG34340	4.64839e-12	-1.38753
FBtr0075069	CG6839	5.88418e-15	-0.816599
FBtr0300319	Sfp87B	2.10608e-09	-2.1936
FBtr0082562	svp	6.53948e-10	-1.81551
FBtr0112769	CG11741	6.58001e-09	-2.11136
FBtr0085153	CG17192	5.95316e-08	-2.06157
FBtr0085034	TwdlS	4.27842e-07	-2.38897
FBtr0307108	CR43358	6.53948e-10	-1.04651
FBtr0077021	Acp65Aa	4.27842e-07	-2.119
FBtr0075615	CG33259	6.53948e-10	-0.991826
FBtr0070863	CG6048	6.53948e-10	-0.948056
FBtr0086514	CG18607	1.98885e-08	-1.31951
FBtr0088707	PGRP-SC1a	2.45771e-06	-2.46908
FBtr0088708	PGRP-SC1b	2.85565e-06	-2.44679
FBtr0307515	CG33325	1.97374e-10	-0.796255
FBtr0087954	CG8834	2.12117e-09	-0.978839
FBtr0113073		2.12117e-09	-0.97878
FBtr0113401	CG31269	2.12117e-09	-0.967406
FBtr0306546	CR43263	1.98885e-08	-1.19878
FBtr0080656	CG15282	1.61545e-07	-1.51335
FBtr0071891	CG30265	1.06429e-06	-1.92336
FBtr0071403	CG3106	5.95316e-08	-1.30014
FBtr0077067	Jon65Ai	5.2219e-06	-2.32958
FBtr0077129	CG10592	6.58001e-09	-0.919129
FBtr0302946	CG15282	4.27842e-07	-1.50579
FBtr0078099	CG11912	1.98885e-08	-0.981607
FBtr0310455	CG43680	1.06429e-06	-1.60782
FBtr0082900	CG33109	6.6527e-09	-0.819051
FBtr0085172	CG3348	6.58001e-09	-0.790892
FBtr0088704	Jon44E	1.17992e-06	-1.48236
FBtr0085618	CG18404	5.79203e-08	-0.989186
FBtr0086562	CG10476	1.32617e-05	-2.12118
FBtr0306159	CG43218	5.79203e-08	-0.912068
FBtr0087854	CG12374	1.17992e-06	-1.34412
FBtr0301011	CG34236	6.58001e-09	-0.696784
FBtr0088061	Damm	2.12117e-09	-0.617057
FBtr0079282	CG9498	2.10608e-09	-0.60574
FBtr0088124	deltaTry	1.61545e-07	-0.985989
FBtr0088123	CG30031	1.61545e-07	-0.984065
FBtr0088159	gammaTry	1.61545e-07	-0.984065
FBtr0088158	CG30025	1.61545e-07	-0.974966
FBtr0078197	CG5955	5.95316e-08	-0.860225
FBtr0077040	Jon65Aiv	4.57891e-07	-1.07569
FBtr0299878	CG34038	1.06429e-06	-1.18322
FBtr0307197	CG34038	1.06429e-06	-1.18322
FBtr0111026	Poxm	1.06429e-06	-1.17067
FBtr0302717	CG12490	6.41569e-06	-1.52541
FBtr0079240	Vm26Ac	5.0662e-05	-2.17315
FBtr0086005	CG11211	6.58001e-09	-0.590218
FBtr0079766	CG13102	1.17992e-06	-1.1234
FBtr0304017	CG42852	4.27842e-07	-0.968871
FBtr0300592	CG18606	1.84038e-05	-1.73637
FBtr0085652	Jon99Fi	5.2219e-06	-1.37326
FBtr0085077	CG6295	4.27842e-07	-0.939293
FBtr0071304	CG12057	3.12227e-05	-1.85309
FBtr0332623	CG12057	3.12227e-05	-1.85309
FBtr0333622		1.01904e-05	-1.4743
FBtr0073938	Ag5r2	6.41569e-06	-1.34718
FBtr0304142	CG42876	6.41569e-06	-1.32512
FBtr0081835	Ctr1B	5.2219e-06	-1.25473
FBtr0079765	CG9568	5.79203e-08	-0.665284
FBtr0085690	Jon99Fii	1.84038e-05	-1.50975
FBtr0100432	Jon25Bi	1.84038e-05	-1.48784
FBtr0077025	CG5568	7.99761e-05	-1.97657
FBtr0085617		1.06429e-06	-0.910341
FBtr0080520	CG16956	0.000115206	-2.06738
FBtr0077182	CG15213	1.06429e-06	-0.893988
FBtr0072943	Acp62F	4.27842e-07	-0.785185
FBtr0089324	Lsp2	0.000193693	-2.30812
FBtr0071203	Cp36	0.000193693	-2.29852
FBtr0085512	Jon99Cii	1.84038e-05	-1.41008
FBtr0091498	lectin-37Da	1.84038e-05	-1.40998
FBtr0302361	lectin-37Da	1.84038e-05	-1.40998
FBtr0075664	CG13461	6.41569e-06	-1.14878
FBtr0071893	CG9825	7.99761e-05	-1.83755
FBtr0302954	CG42704	0.000476206	-2.74465
FBtr0099994	CG33958	1.06429e-06	-0.848579
FBtr0085502	Jon99Ciii	2.51775e-05	-1.39446
FBtr0073461	sisA	1.06429e-06	-0.82548
FBtr0073653	Cpr11B	4.27842e-07	-0.709558
FBtr0333157	Cpr11B	4.27842e-07	-0.709558
FBtr0080129	CG7296	5.2219e-06	-1.01745
FBtr0077057	Lcp65Af	0.000115206	-1.82921
FBtr0077539	lectin-24A	0.000115206	-1.81381
FBtr0080550	CG7953	2.51775e-05	-1.32897
FBtr0088162	thetaTry	5.2219e-06	-1.00166
FBtr0085149	CG6271	3.12227e-05	-1.34194
FBtr0075729	CG3868	1.61545e-07	-0.590412
FBtr0077044	CG6592	3.12227e-05	-1.33326
FBtr0332245	CG13962	5.2219e-06	-0.969435
FBtr0081314	CG13962	5.2219e-06	-0.969435
FBtr0079055	Jon25Bii	0.000193693	-1.95325
FBtr0088560	CG8083	1.84038e-05	-1.19731
FBtr0088561	CG8083	1.84038e-05	-1.19731
FBtr0088562	CG8083	1.84038e-05	-1.19731
FBtr0085305	CG9988	7.29975e-05	-1.56653
FBtr0072089	CG12491	0.000193693	-1.91737
FBtr0110784	CG34105	0.000193693	-1.91737
FBtr0077998	lectin-21Ca	1.68719e-07	-0.572087
FBtr0080563	CG8997	3.12227e-05	-1.29144
FBtr0085626	CG15533	2.45771e-06	-0.832299
FBtr0071419	Yp1	0.000476206	-2.36709
FBtr0079715	lectin-29Ca	1.68719e-07	-0.562028
FBtr0085033	TwdlR	0.000193693	-1.86174
FBtr0079171	Vm26Ab	0.000302599	-2.04832
FBtr0088161	alphaTry	2.45771e-06	-0.796389
FBtr0077922	a5	5.2219e-06	-0.89809
FBtr0273419	CG32379	1.84038e-05	-1.10826
FBtr0074193	CG8952	1.01904e-05	-0.979678
FBtr0089323	CG10725	1.01904e-05	-0.978346
FBtr0076601	Cpr66Cb	2.85565e-06	-0.791628
FBtr0087080	Acp53Ea	2.45771e-06	-0.772304
FBtr0083418	CG17477	1.01904e-05	-0.974698
FBtr0112497	CG34301	7.99761e-05	-1.43891
FBtr0304945	CG43114	0.000115206	-1.54846
FBtr0071542	Cht9	7.99761e-05	-1.41703
FBtr0071870	Obp59a	1.32617e-05	-0.99369
FBtr0071894	CG9826	7.99761e-05	-1.39429
FBtr0071895		7.99761e-05	-1.39429
FBtr0079816	lectin-30A	4.27842e-07	-0.576759
FBtr0085150	CG6277	3.12227e-05	-1.13152
FBtr0332805	CG43894	0.000193693	-1.6477
FBtr0305487	CG43147	2.45771e-06	-0.720321
FBtr0309987	CR43634	2.85565e-06	-0.734675
FBtr0301941	Sfp96F	2.51775e-05	-1.06312
FBtr0071424	Yp2	0.000405116	-1.95118
FBtr0100187	Adhr	5.2219e-06	-0.803495
FBtr0100593	Adh	5.2219e-06	-0.803495
FBtr0100590	Adh	5.2219e-06	-0.802818
FBtr0333129	CG42481	2.51775e-05	-1.05891
FBtr0300315	CG42481	2.51775e-05	-1.05889
FBtr0091451		1.32617e-05	-0.93653
FBtr0079239	Vm26Aa	0.00217052	-3.13866
FBtr0333232	Vm26Aa	0.00217052	-3.13866
FBtr0084941		1.01904e-05	-0.892237
FBtr0084915	Mst57Db	2.51775e-05	-1.04995
FBtr0078953	Skp2	1.84038e-05	-0.988582
FBtr0331961	CG43788	2.51775e-05	-1.04267
FBtr0091449	CG33509	2.45771e-06	-0.693347
FBtr0301937	Sfp36F	3.12227e-05	-1.07283
FBtr0078196	mag	4.42336e-05	-1.14669
FBtr0300860	CR42532	3.12227e-05	-1.06141
FBtr0074444	CG8661	5.0662e-05	-1.16317
FBtr0082057	CG16749	3.12227e-05	-1.05331
FBtr0087082	Acp53C14a	2.51775e-05	-1.01002
FBtr0006151	Adhr	6.41569e-06	-0.791898
FBtr0100591	Adh	6.41569e-06	-0.791898
FBtr0100589	Adh	6.41569e-06	-0.791207
FBtr0100594	Adh	6.41569e-06	-0.791207
FBtr0302997		0.000193693	-1.54471
FBtr0078908	CG14645	2.51775e-05	-1.0028
FBtr0088520	CG1809	4.57891e-07	-0.527755
FBtr0114465	osp	5.2219e-06	-0.758566
FBtr0301494	osp	5.2219e-06	-0.758566
FBtr0301495	osp	5.2219e-06	-0.758566
FBtr0301496	osp	5.2219e-06	-0.758566
FBtr0112725	CG34424	7.99761e-05	-1.2607
FBtr0074361	CG9672	0.000115206	-1.35739
FBtr0333710	CG3819	4.57891e-07	-0.52294
FBtr0310089	Acp98AB	0.000115206	-1.35223
FBtr0075048	CG3819	4.57891e-07	-0.519639
FBtr0088709	PGRP-SC2	3.12227e-05	-1.02619
FBtr0308753	CR43411	0.000124595	-1.36403
FBtr0086633	CG15096	4.57891e-07	-0.516117
FBtr0112531	Diedel3	6.41569e-06	-0.766658
FBtr0077042	Jon65Aii	0.000115206	-1.32842
FBtr0084916		6.41569e-06	-0.763293
FBtr0086265	Obp57e	0.000124595	-1.34513
FBtr0300314	Sfp65A	1.06429e-06	-0.573375
FBtr0082861	CG9759	7.99761e-05	-1.21563
FBtr0077999	CG2839	0.000193693	-1.47684
FBtr0082574	GstD7	1.84038e-05	-0.907302
FBtr0072314	CG13587	4.42336e-05	-1.06517
FBtr0077863	CG15353	1.06429e-06	-0.565939
FBtr0089379	nompA	0.000115206	-1.29566
FBtr0089382	nompA	0.000115206	-1.29566
FBtr0089380	nompA	0.000115206	-1.29566
FBtr0089381	nompA	0.000115206	-1.29566
FBtr0078223	atk	3.12227e-05	-0.981126
FBtr0301737	CG34166	0.000124595	-1.29982
FBtr0112357	CG34166	0.000124595	-1.29801
FBtr0331570	atk	3.12227e-05	-0.970707
FBtr0070879	vanin-like	5.2219e-06	-0.696355
FBtr0077402	CG2837	3.12227e-05	-0.955504
FBtr0078025	Lsp1beta	7.99761e-05	-1.15381
FBtr0091496	Acp53C14c	6.41569e-06	-0.717807
FBtr0303024	Acp53C14c	6.41569e-06	-0.717807
FBtr0304638	CG43056	2.45771e-06	-0.611786
FBtr0075839	Nplp2	2.51775e-05	-0.903927
FBtr0112529	CG34327	7.99761e-05	-1.13879
FBtr0079056	Jon25Biii	0.000193693	-1.38378
FBtr0076573	Cp19	0.000476206	-1.72393
FBtr0309041	CG31091	2.51775e-05	-0.889378
FBtr0071555	CG15649	5.0662e-05	-1.01137
FBtr0079868	CG17633	4.42336e-05	-0.981919
FBtr0079624	Spn28F	2.45771e-06	-0.591607
FBtr0079922		0.000302599	-1.49749
FBtr0300311	Sfp35C	1.84038e-05	-0.826505
FBtr0080521	Vm34Ca	0.00185608	-2.4834
FBtr0083444	Eh	0.000941698	-2.02323
FBtr0307101	CG43354	2.51775e-05	-0.874545
FBtr0114508	CG11585	0.000476206	-1.67408
FBtr0081383	CG31680	2.51775e-05	-0.872667
FBtr0088157	CG13202	0.000124595	-1.2106
FBtr0307364	CR40469	0.000615417	-1.78658
FBtr0110770	BG642167	3.12227e-05	-0.902443
FBtr0304361	mir-277	5.0662e-05	-0.991374
FBtr0300563	CG15649	5.0662e-05	-0.988952
FBtr0308060	CG43392	1.01904e-05	-0.730359
FBtr0082625	CG4830	0.000302599	-1.46948
FBtr0306923	CG43319	0.000124595	-1.19083
FBtr0072631	LysS	0.00296492	-2.83903
FBtr0076389	CG18180	5.0662e-05	-0.982959
FBtr0310457	CG43679	5.0662e-05	-0.980344
FBtr0310456	CG43679	5.0662e-05	-0.98004
FBtr0307366	MRE16	0.000615417	-1.75204
FBtr0309842	CG13102	1.32617e-05	-0.757172
FBtr0114220		0.00296492	-2.81656
FBtr0081871	CG31259	7.99761e-05	-1.07218
FBtr0111207		0.000176879	-1.2726
FBtr0078954		0.000176879	-1.25772
FBtr0077038	yip7	1.01904e-05	-0.706352
FBtr0085025	CG6503	0.000124595	-1.15295
FBtr0302899	CG6503	0.000124595	-1.15295
FBtr0309031	CG6503	0.000124595	-1.15295
FBtr0114203		0.00217052	-2.47161
FBtr0073061	Drsl4	0.000124595	-1.13613
FBtr0070186	CG3699	7.99761e-05	-1.01342
FBtr0072629		7.99761e-05	-1.01312
FBtr0309791	CG11594	2.85565e-06	-0.551505
FBtr0079716	Acp29AB	1.06429e-06	-0.474899
FBtr0091499	lectin-37Db	1.84038e-05	-0.754309
FBtr0302362	lectin-37Db	1.84038e-05	-0.754309
FBtr0114455	AstCC	0.000124595	-1.10165
FBtr0114229		0.00322892	-2.70047
FBtr0114283	CR41619	0.00322892	-2.68404
FBtr0082079	SpdS	3.12227e-05	-0.817391
FBtr0306007	SpdS	3.12227e-05	-0.817391
FBtr0114253	CR41544	0.00217052	-2.33644
FBtr0088432	Def	0.000302599	-1.33801
FBtr0077086	CG5150	3.12227e-05	-0.816227
FBtr0114268		0.00217052	-2.3305
FBtr0114208	CR40639	0.00217052	-2.33046
FBtr0300316	Sfp70A4	7.99761e-05	-0.983139
FBtr0114193		0.00322892	-2.65899
FBtr0073283	CG11594	2.85565e-06	-0.535748
FBtr0073284	CG11594	2.85565e-06	-0.535748
FBtr0310046	CG11594	2.85565e-06	-0.535748
FBtr0114223	CR40766	0.00217052	-2.32093
FBtr0073182	Acp63F	2.51775e-05	-0.777778
FBtr0114192		0.00217052	-2.31413
FBtr0307099	CG43351	0.000267982	-1.28535
FBtr0114209	CR40640	0.00217052	-2.31017
FBtr0114211	CR40642	0.00217052	-2.30893
FBtr0114280	CR41613	0.00217052	-2.30849
FBtr0077007	CG13300	2.85565e-06	-0.532745
FBtr0114250		0.00217052	-2.30721
FBtr0087479	CG30479	1.84038e-05	-0.729037
FBtr0114249	CR41535	0.00217052	-2.30329
FBtr0114210	CR40641	0.00217052	-2.30222
FBtr0075490	CG5157	1.84038e-05	-0.726478
FBtr0301936	Sfp33A4	2.51775e-05	-0.770101
FBtr0077066	CG10472	7.29975e-05	-0.948778
FBtr0080546	CenG1A	0.000115206	-1.04507
FBtr0114214	CR40668	0.00217052	-2.28263
FBtr0114277		0.00217052	-2.27942
FBtr0114259	CR41583	0.00322892	-2.60134
FBtr0300304	Sfp24F	3.12227e-05	-0.794974
FBtr0304639	Sfp24F	3.12227e-05	-0.794974
FBtr0114285	CR41621	0.00217052	-2.27419
FBtr0114221		0.00217052	-2.27263
FBtr0306105	CG13639	1.32617e-05	-0.672036
FBtr0071472	Gip	5.0662e-05	-0.861633
FBtr0085463	Obp99c	0.000193693	-1.1507
FBtr0333199	Obp99c	0.000193693	-1.1507
FBtr0081382	CG17472	3.12227e-05	-0.780436
FBtr0114216	CR40679	0.00322892	-2.54859
FBtr0114251		0.00322892	-2.54807
FBtr0332767	CR43888	4.42336e-05	-0.828445
FBtr0114230		0.00322892	-2.52269
FBtr0300295	Sfp23F	4.42336e-05	-0.820145
FBtr0310083	Kaz-m1	5.0662e-05	-0.837779
FBtr0083460	CG7587	0.000193693	-1.12123
FBtr0086368	5SrRNA:CR33376	0.000941698	-1.68779
FBtr0086396	5SrRNA:CR33404	0.000941698	-1.68779
FBtr0080549	CG7916	0.000124595	-1.0121
FBtr0091953	pncr016:2R	0.000193693	-1.11739
FBtr0302992	LManIV	0.000476206	-1.39462
FBtr0330663	CG34172	0.000193693	-1.11606
FBtr0112363	CG34172	0.000193693	-1.11587
FBtr0308188	CG34172	0.000193693	-1.11587
FBtr0331650	CG34172	0.000193693	-1.11587
FBtr0086905	UQCR-6,4	0.000193693	-1.10795
FBtr0114207	CR40621	0.00244342	-2.23478
FBtr0114215		0.00322892	-2.45647
FBtr0331459	CG34265	5.0662e-05	-0.825375
FBtr0085100	RYa-R	7.29975e-05	-0.889493
FBtr0329864	UQCR-6,4	0.000193693	-1.10243
FBtr0300306	Sfp33A1	5.0662e-05	-0.823684
FBtr0070564	CG14419	0.000176879	-1.07867
FBtr0077220	lcs	1.32617e-05	-0.63679
FBtr0114286	CR42195	0.00244342	-2.21826
FBtr0071921	CG30259	5.0662e-05	-0.81949
FBtr0080464	CG16826	1.01904e-05	-0.605505
FBtr0114275	CR41607	0.00244342	-2.20986
FBtr0114224		0.00244342	-2.20668
FBtr0333794	DIP-alpha	0.000476206	-1.36258
FBtr0087081	Acp53C14b	1.84038e-05	-0.670269
FBtr0114261	CR41590	0.00244342	-2.20023
FBtr0114273		0.00244342	-2.19954
FBtr0084131	Burs	5.0662e-05	-0.813294
FBtr0100888	mt:lrRNA	0.000267982	-1.17507
FBtr0076914	CG8628	0.000267982	-1.17242
FBtr0301218	CG8628	0.000267982	-1.17242
FBtr0084561	Acp95EF	2.51775e-05	-0.705495
FBtr0082908	CG14356	5.0662e-05	-0.808682
FBtr0072929	CG16985	0.000193693	-1.08176
FBtr0114219		0.00244342	-2.1789
FBtr0114228	CR40959	0.00244342	-2.17801
FBtr0305612	CR43158	2.51775e-05	-0.701911
FBtr0079713	Peritrophin-15a	0.000267982	-1.15831
FBtr0114218	CR40712	0.00244342	-2.1656
FBtr0307189	CG15199	7.29975e-05	-0.862792
FBtr0331392	mwh	0.000193693	-1.06877
FBtr0081624	7SLRNA:CR32864	0.00217052	-2.07577
FBtr0302398	7SLRNA:CR42652	0.00217052	-2.07577
FBtr0114281		0.00244342	-2.15464
FBtr0073473	CG15199	7.29975e-05	-0.858059
FBtr0289993	CG30050	0.000124595	-0.961435
FBtr0300302	Sfp24C1	5.0662e-05	-0.793163
FBtr0301783	UQCR-11	7.99761e-05	-0.87018
FBtr0301784	UQCR-11	7.99761e-05	-0.87018
FBtr0301785	UQCR-11	7.99761e-05	-0.870158
FBtr0080565	CG33307	0.000176879	-1.03698
FBtr0082078	SpdS	5.0662e-05	-0.790401
FBtr0333873	UQCR-11	7.99761e-05	-0.868403
FBtr0304647	CG43063	1.84038e-05	-0.649376
FBtr0072628	LysB	0.000176879	-1.02777
FBtr0081293	snRNA:U2:38ABb	0.000615417	-1.39405
FBtr0331962	CG43789	3.12227e-05	-0.705897
FBtr0076905	CG14823	7.99761e-05	-0.85247
FBtr0076906	CG14823	7.99761e-05	-0.85247
FBtr0076908	CG14823	7.99761e-05	-0.85247
FBtr0302434	CG16986	0.000124595	-0.935274
FBtr0078655	Obp83b	0.000176879	-1.00682
FBtr0088864	Odc2	0.000124595	-0.92499
FBtr0302204	Takl2	5.0662e-05	-0.763835
FBtr0070776	CG16756	2.51775e-05	-0.664643
FBtr0110871	CG34130	6.41569e-06	-0.519848
FBtr0088557	CG12158	0.000193693	-1.01645
FBtr0076855	CG18417	5.2219e-06	-0.502014
FBtr0332376	UK114	0.000302599	-1.11971
FBtr0078098	CG11911	5.0662e-05	-0.751234
FBtr0080746	UK114	0.000302599	-1.11823
FBtr0072637	LysX	0.000193693	-1.00271
FBtr0112405	CG34212	0.000124595	-0.906532
FBtr0302826	CG34212	0.000124595	-0.906366
FBtr0073531	CG2444	4.42336e-05	-0.728461
FBtr0086998	CG30457	0.000754551	-1.41513
FBtr0305582	Ag5r	2.51775e-05	-0.650937
FBtr0333658	Ag5r	2.51775e-05	-0.650702
FBtr0073937	Ag5r	2.51775e-05	-0.649027
FBtr0331393	mwh	0.000193693	-0.995093
FBtr0088184	TpnC47D	0.000267982	-1.075
FBtr0114256		0.00244342	-2.00939
FBtr0078952		0.000193693	-0.98455
FBtr0072634	LysD	0.000176879	-0.962989
FBtr0080564	CG33306	0.000124595	-0.888929
FBtr0290272	CG7203	0.000193693	-0.982528
FBtr0114187	CR40502	0.00244342	-1.97213
FBtr0086632	CG15096	5.2219e-06	-0.482037
FBtr0331576	CG33493	3.12227e-05	-0.65883
FBtr0089606	CG33493	3.12227e-05	-0.657702
FBtr0308747		5.0662e-05	-0.717074
FBtr0083470	AttD	0.000405116	-1.14884
FBtr0078424	CG32444	0.000193693	-0.951266
FBtr0084957	Kaz-m1	0.000115206	-0.843655
FBtr0076173	CG7560	7.99761e-05	-0.778839
FBtr0308754	CR43412	0.000941698	-1.42725
FBtr0091605	snoRNA:U3:54Ab	0.000941698	-1.42718
FBtr0091925	snoRNA:U3:54Aa	0.000941698	-1.42718
FBtr0086482	CG15127	0.000193693	-0.946142
FBtr0085511	Jon99Ci	0.000115206	-0.840407
FBtr0080145	CG14072	2.51775e-05	-0.615454
FBtr0305044	Spase22-23	3.12227e-05	-0.640763
FBtr0303027	CG3609	5.0662e-05	-0.703438
FBtr0331441	CG3609	5.0662e-05	-0.702965
FBtr0077791	CG3609	5.0662e-05	-0.702792
FBtr0087049	Pkc53E	7.29975e-05	-0.757147
FBtr0073928	CG13403	0.000176879	-0.920143
FBtr0087048	Pkc53E	7.29975e-05	-0.756565
FBtr0112819	Pkc53E	7.29975e-05	-0.756565
FBtr0305070	Pkc53E	7.29975e-05	-0.756565
FBtr0309759	snoRNA:CG31191-a	0.000193693	-0.938684
FBtr0305483	CG43145	7.99761e-05	-0.769432
FBtr0082397	PGRP-LB	5.2219e-06	-0.461321
FBtr0082398	PGRP-LB	5.2219e-06	-0.461321
FBtr0306098	PGRP-LB	5.2219e-06	-0.461321
FBtr0306099	PGRP-LB	5.2219e-06	-0.461321
FBtr0331960	Pkc53E	5.0662e-05	-0.695079
FBtr0299968	CG42369	0.000115206	-0.825687
FBtr0112772	CG13177	0.000115206	-0.82468
FBtr0071388	CG1468	0.000124595	-0.837175
FBtr0300034	CG4678	3.12227e-05	-0.628484
FBtr0300035	CG4678	3.12227e-05	-0.628484
FBtr0300032	CG4678	3.12227e-05	-0.625846
FBtr0300033	CG4678	3.12227e-05	-0.625846
FBtr0308847	CG4678	3.12227e-05	-0.625846
FBtr0076571	Cp18	0.000193693	-0.920548
FBtr0075602	mex1	1.84038e-05	-0.562673
FBtr0073306	CG7465	0.00137961	-1.54179
FBtr0086416	5SrRNA:CR33424	0.00137961	-1.54179
FBtr0086389	5SrRNA:CR33397	0.00137961	-1.54179
FBtr0084285	CG5326	3.12227e-05	-0.61907
FBtr0075290	a10	0.000267982	-0.984516
FBtr0334049	CR43984	0.000193693	-0.908563
FBtr0081627	Sodh-1	0.000176879	-0.888148
FBtr0088192	CG13215	7.29975e-05	-0.727925
FBtr0077617	ND-B14,5B	0.000302599	-1.00467
FBtr0086378	5SrRNA:CR33386	0.00114396	-1.43678
FBtr0329905	ND-B14,5B	0.000302599	-1.00385
FBtr0077219	CG1678	0.000176879	-0.878308
FBtr0309988	CR43633	0.000115206	-0.797104
FBtr0112356	CG34165	0.000124595	-0.810992
FBtr0075674	CG13465	0.00137961	-1.50977
FBtr0074321	CG4653	7.99761e-05	-0.73541
FBtr0100231	RpL41	0.000615417	-1.19671
FBtr0091954	BG642312	4.42336e-05	-0.65011
FBtr0302931	BG642312	4.42336e-05	-0.65011
FBtr0306088	ppk22	4.42336e-05	-0.648974
FBtr0306116		1.32617e-05	-0.514132
FBtr0071309	CG15369	0.000941698	-1.33159
FBtr0088397	COX7C	0.000302599	-0.983974
FBtr0077549	CG3513	0.000267982	-0.954519
FBtr0074654	CG7322	0.000267982	-0.95329
FBtr0073452	CG11752	0.000193693	-0.881274
FBtr0310441	CG7322	0.000267982	-0.952219
FBtr0306117		1.32617e-05	-0.510666
FBtr0073474	ssp7	0.000302599	-0.980542
FBtr0077550	CG16704	0.000754551	-1.24225
FBtr0086727	CG15068	0.000754551	-1.23829
FBtr0083064		0.000193693	-0.874726
FBtr0084914	Mst57Da	0.000176879	-0.853399
FBtr0074176	sun	0.000302599	-0.964994
FBtr0074177	sun	0.000302599	-0.964994
FBtr0083063	ATPsynO	0.000193693	-0.866201
FBtr0305680	COX7A	0.000302599	-0.962954
FBtr0100081	CG34026	0.000267982	-0.934284
FBtr0334108	CG43993	0.000115206	-0.767794
FBtr0081376	CG17571	0.000124595	-0.780116
FBtr0088863	Odc1	1.32617e-05	-0.499701
FBtr0077271	CG1304	4.42336e-05	-0.626046
FBtr0080496	CG9928	7.99761e-05	-0.706267
FBtr0072930	CG16986	0.000267982	-0.927062
FBtr0074390	CG32564	1.84038e-05	-0.526558
FBtr0306114	CG14072	2.51775e-05	-0.55693
FBtr0306115	CG14072	2.51775e-05	-0.55693
FBtr0091930	CG33926	0.000405116	-1.02218
FBtr0080782	CG15253	0.000267982	-0.921733
FBtr0085864		0.000302599	-0.948645
FBtr0081855	COX7A	0.000302599	-0.941889
FBtr0078382	COX8	0.000302599	-0.938118
FBtr0333464	COX8	0.000302599	-0.938118
FBtr0079753	CG9287	0.00159341	-1.48194
FBtr0073800	CG32633	7.29975e-05	-0.677706
FBtr0075492	Pgm	1.01904e-05	-0.464681
FBtr0074240	CG9914	0.000115206	-0.745748
FBtr0072630	LysE	0.000615417	-1.11741
FBtr0112749	CG34445	0.000193693	-0.833675
FBtr0072061	levy	0.000302599	-0.927917
FBtr0078656	Obp83a	0.000405116	-0.99786
FBtr0079515	CG7025	7.99761e-05	-0.683432
FBtr0087440	ND-B15	0.000267982	-0.895131
FBtr0075115	Met75Ca	0.000193693	-0.824094
FBtr0091788	snoRNA:Psi28S-3342	0.00217052	-1.60039
FBtr0309522	CR43491	5.0662e-05	-0.615091
FBtr0075116	Met75Cb	0.000193693	-0.822647
FBtr0086599	5-HT1B	0.000405116	-0.984624
FBtr0330055	5-HT1B	0.000405116	-0.984624
FBtr0330056	5-HT1B	0.000405116	-0.984624
FBtr0082202	Npc2d	0.000193693	-0.821492
FBtr0304738	CG34299	0.000124595	-0.742294
FBtr0079288	COX5B	0.000267982	-0.886347
FBtr0112505	CG34309	7.99761e-05	-0.672003
FBtr0306323	CG43254	7.99761e-05	-0.671596
FBtr0310579	CG43254	7.99761e-05	-0.671596
FBtr0304565	CG31515	0.000267982	-0.883041
FBtr0084548	Npc2f	0.000193693	-0.816804
FBtr0071682	pirk	7.29975e-05	-0.657554
FBtr0084441	CG31148	1.84038e-05	-0.499422
FBtr0111011	mRpL34	0.000476206	-1.01428
FBtr0083884	MtnC	0.000941698	-1.2221
FBtr0113049	CG1701	7.99761e-05	-0.663307
FBtr0088163	etaTry	5.0662e-05	-0.603479
FBtr0305122	ATPsynC	7.99761e-05	-0.659565
FBtr0301812	CG41128	0.000405116	-0.961897
FBtr0306294	CR43239	4.42336e-05	-0.583622
FBtr0082104	CG9427	1.01904e-05	-0.443386
FBtr0100503	Obp22a	7.29975e-05	-0.643593
FBtr0300016	Obp84a	7.99761e-05	-0.655679
FBtr0302233	CG40472	0.000193693	-0.79305
FBtr0089003	CG30503	0.000302599	-0.882459
FBtr0080175	CG14069	0.000176879	-0.775728
FBtr0112407	CG34214	0.000941698	-1.18825
FBtr0100874	mt:tRNA:S:AGY	0.00159341	-1.38604
FBtr0077272	Ser6	7.29975e-05	-0.631588
FBtr0100873	mt:tRNA:N	0.000754551	-1.1085
FBtr0072141	Tal	0.000176879	-0.763499
FBtr0088238	ND-B14	0.000302599	-0.86655
FBtr0071449	Neb-cGP	0.000405116	-0.932306
FBtr0086360	5SrRNA:CR33368	0.00159341	-1.37076
FBtr0086421	5SrRNA:CR33429	0.00159341	-1.37076
FBtr0086437	5SrRNA:CR33445	0.00159341	-1.37076
FBtr0302955	CG42705	0.00159341	-1.37076
FBtr0113605	snoRNA:Me28S-A2634a	0.00159341	-1.37076
FBtr0073141	ImpE2	0.00159341	-1.37076
FBtr0331203	CG34447	7.29975e-05	-0.626963
FBtr0331936	ND-B14	0.000302599	-0.865753
FBtr0332952	Neb-cGP	0.000405116	-0.93076
FBtr0086726	GstE10	0.000302599	-0.864687
FBtr0300360	CG33510	0.000124595	-0.700977
FBtr0112401	CG34208	0.000754551	-1.09573
FBtr0088160	epsilonTry	0.00217052	-1.49895
FBtr0080531	CG31813	0.00159341	-1.35189
FBtr0330153	CG14237	0.00159341	-1.35189
FBtr0112456	CG34261	0.000302599	-0.853902
FBtr0088256	CG12338	0.000124595	-0.692033
FBtr0299834	CG34221	0.00137961	-1.2846
FBtr0334084	mex1	3.12227e-05	-0.517101
FBtr0111187		7.99761e-05	-0.624039
FBtr0111188	CG40486	7.99761e-05	-0.624039
FBtr0072633	LysP	0.00322892	-1.68718
FBtr0086075	TpnC4	0.000193693	-0.758416
FBtr0302019	TpnC4	0.000193693	-0.758416
FBtr0070386	ND-B14,5A	0.000405116	-0.90838
FBtr0074216	UQCR-14	0.000302599	-0.842868
FBtr0075673	BobA	0.00159341	-1.33265
FBtr0082955	CG14850	0.00159341	-1.33265
FBtr0100088	CG34033	0.000124595	-0.682931
FBtr0071530	ND-B14,7	0.000302599	-0.839025
FBtr0084431	CG4408	0.000115206	-0.667999
FBtr0086426	5SrRNA:CR33434	0.00159341	-1.32381
FBtr0086373	5SrRNA:CR33381	0.00159341	-1.32381
FBtr0086388	5SrRNA:CR33396	0.00159341	-1.32381
FBtr0301576	CG34331	0.000302599	-0.834259
FBtr0307098	CG43350	0.000302599	-0.832836
FBtr0087399	Hex-C	0.000124595	-0.67483
FBtr0310431	CG32633	0.000115206	-0.662581
FBtr0306802	Zip42C,2	0.000267982	-0.805175
FBtr0100556	CG32576	0.000302599	-0.827196
FBtr0089014	Gr43a	0.000302599	-0.826783
FBtr0110820	Gr43a	0.000302599	-0.826783
FBtr0071663	ND-B12	0.000615417	-0.987768
FBtr0085721	Npc2h	0.000193693	-0.738218
FBtr0085722	Npc2h	0.000193693	-0.738218
FBtr0303786	mex1	3.12227e-05	-0.501311
FBtr0071058	CG11368	0.000267982	-0.796272
FBtr0113101	ND-B12	0.000615417	-0.982041
FBtr0113102	ND-B12	0.000615417	-0.982041
FBtr0300679	ND-B12	0.000615417	-0.982041
FBtr0300680	ND-B12	0.000615417	-0.982041
FBtr0076276	ND-13B	0.000405116	-0.879652
FBtr0114344	snoRNA:Or-CD12	0.000476206	-0.911041
FBtr0073691	mRpL49	0.000476206	-0.910896
FBtr0088396	COX7C	0.000476206	-0.909315
FBtr0080270	Acp33A	7.29975e-05	-0.586216
FBtr0100526		7.29975e-05	-0.586216
FBtr0086218		0.000115206	-0.646081
FBtr0331988	CR43793	0.000302599	-0.808593
FBtr0083727	ATPsynD	0.000405116	-0.868605
FBtr0083728	ATPsynD	0.000405116	-0.868605
FBtr0077039	CG6462	0.000193693	-0.720685
FBtr0089608	Dup99B	0.000405116	-0.859557
FBtr0305053	Dup99B	0.000405116	-0.859557
FBtr0080551	CG7968	7.99761e-05	-0.588674
FBtr0071143	CG10932	0.000193693	-0.716761
FBtr0085455	Obp99d	0.000124595	-0.647551
FBtr0300309	Sfp33A2	0.000193693	-0.71476
FBtr0081831	CG31463	0.000267982	-0.77225
FBtr0082931	ATPsynE	0.000476206	-0.891289
FBtr0082932	ATPsynE	0.000476206	-0.891289
FBtr0078117	ND-15	0.000476206	-0.891183
FBtr0078118	ND-15	0.000476206	-0.891183
FBtr0301886	ND-15	0.000476206	-0.891183
FBtr0301887	ND-15	0.000476206	-0.891183
FBtr0301888		0.000476206	-0.891183
FBtr0330640	ND-15	0.000476206	-0.891183
FBtr0070040	ND-MLRQ	0.000302599	-0.793303
FBtr0070041	ND-MLRQ	0.000302599	-0.793303
FBtr0331408	ND-MLRQ	0.000302599	-0.79322
FBtr0081954	osk	0.00137961	-1.19952
FBtr0081956	osk	0.00137961	-1.19952
FBtr0303795	ATPsynE	0.000476206	-0.887971
FBtr0305982	ATPsynCF6	0.000615417	-0.949559
FBtr0333777	ATPsynCF6	0.000615417	-0.949559
FBtr0084432	ATPsynCF6	0.000615417	-0.949388
FBtr0083461	Sgs5	0.00185608	-1.31175
FBtr0088164	zetaTry	0.000476206	-0.884324
FBtr0076608	Jon66Ci	0.00579274	-1.94854
FBtr0111041	snoRNA:Me28S-C3420a	0.000476206	-0.883175
FBtr0078444	CG14563	0.00137961	-1.18754
FBtr0083823	CG4783	7.99761e-05	-0.578726
FBtr0113511	snoRNA:Or-CD4	0.00114396	-1.12249
FBtr0074563	CG6290	0.000405116	-0.842841
FBtr0112764	CG34458	0.00185608	-1.29954
FBtr0075468	CG13065	0.00185608	-1.29954
FBtr0080754	CG7631	0.000302599	-0.782266
FBtr0087754	CG4734	0.000176879	-0.686665
FBtr0100859	mt:tRNA:C	0.00114396	-1.11714
FBtr0114184		0.00244342	-1.41566
FBtr0334107	CR43994	0.000193693	-0.700447
FBtr0087123	RpS15	0.000476206	-0.872168
FBtr0087124	RpS15	0.000476206	-0.872168
FBtr0300307	CG42471	0.000124595	-0.629449
FBtr0113585	snoRNA:Psi28S-2562	0.000615417	-0.928804
FBtr0330641	ND-15	0.000476206	-0.866809
FBtr0330642	ND-15	0.000476206	-0.866809
FBtr0070142	CG14635	7.99761e-05	-0.569056
FBtr0078326	CG10581	0.000476206	-0.859723
FBtr0081597	Obp84a	0.000176879	-0.673822
FBtr0083405	CG5246	0.000193693	-0.687328
FBtr0306842	CG43307	0.000124595	-0.620694
FBtr0088125	iotaTry	0.000405116	-0.820103
FBtr0074843	Spn77Bb	1.84038e-05	-0.420375
FBtr0300317	Sfp77F	0.000193693	-0.681871
FBtr0076916	Dbi	0.000476206	-0.850883
FBtr0076915	Dbi	0.000476206	-0.850827
FBtr0086812	CG5770	0.000476206	-0.849023
FBtr0332995	CG1701	0.000176879	-0.663001
FBtr0086757	CG14502	7.99761e-05	-0.55602
FBtr0300811	CG17209	0.000115206	-0.601169
FBtr0306331	Mrtf	1.84038e-05	-0.415093
FBtr0078018	CG13950	5.0662e-05	-0.503619
FBtr0100872	mt:tRNA:R	0.00159341	-1.18234
FBtr0100106	CG34051	7.99761e-05	-0.550896
FBtr0304045	CG34051	7.99761e-05	-0.550896
FBtr0307166	Obp19a	0.000615417	-0.895692
FBtr0083754	mRpL55	0.000476206	-0.83414
FBtr0083402	CG31265	0.000302599	-0.742658
FBtr0333445	CG1143	7.29975e-05	-0.536011
FBtr0083463	CG14329	0.000302599	-0.740613
FBtr0113243		0.000476206	-0.829969
FBtr0113244	CG14331	0.000476206	-0.829969
FBtr0085311	intr	5.0662e-05	-0.496245
FBtr0072937	CG1143	7.29975e-05	-0.534516
FBtr0112400	CG34207	0.000302599	-0.738437
FBtr0078335	Sems	0.000124595	-0.597901
FBtr0112751	CG34447	0.000115206	-0.587466
FBtr0087581	CG13018	0.000754551	-0.934328
FBtr0077572	CG3246	7.99761e-05	-0.542422
FBtr0331499	CG43774	0.000476206	-0.824554
FBtr0075503	CG13445	0.000754551	-0.928836
FBtr0074868	CG14187	0.00137961	-1.10455
FBtr0332701	CG14187	0.00137961	-1.10455
FBtr0075181	CG7542	0.000193693	-0.655249
FBtr0087861	ox	0.000302599	-0.728765
FBtr0075955	Obp69a	0.000267982	-0.705615
FBtr0100856	mt:tRNA:M	0.00137961	-1.09976
FBtr0112741	ND-MWFE	0.000476206	-0.814594
FBtr0309658	</td	0.00244342	-1.31521
FBtr0091932	CG33928	0.000941698	-0.978651
FBtr0112495	CG34299	0.000267982	-0.700919
FBtr0088191	Listericin	0.000405116	-0.776098
FBtr0070427	Cyp4d1	0.000193693	-0.647491
FBtr0080472	ND-B22	0.000476206	-0.80872
FBtr0091775	CG33774	0.000476206	-0.80829
FBtr0113773	ND-AGGG	0.000405116	-0.774894
FBtr0076572	Cp15	0.000302599	-0.719894
FBtr0071360	RpS28b	0.000754551	-0.914412
FBtr0114282		0.00410704	-1.56461
FBtr0310479	CR43682	0.000476206	-0.806511
FBtr0303210	CG32834	0.00159341	-1.13526
FBtr0085774	ATPsynC	0.000176879	-0.630954
FBtr0085773	ATPsynC	0.000176879	-0.629867
FBtr0305121	ATPsynC	0.000176879	-0.629867
FBtr0085772	ATPsynC	0.000176879	-0.629852
FBtr0305120		0.000176879	-0.629852
FBtr0081313	snRNA:U2:38ABa	0.00114396	-1.02454
FBtr0070428	Cyp4d1	0.000193693	-0.642576
FBtr0082613	CG10041	3.12227e-05	-0.435658
FBtr0114222	CR40743	0.00217052	-1.24653
FBtr0091957		0.000941698	-0.961522
FBtr0310458	CG43678	0.000476206	-0.794612
FBtr0077521	ND-PDSW	0.000615417	-0.849464
FBtr0080783	CG15254	0.000405116	-0.758591
FBtr0077520	ND-PDSW	0.000615417	-0.846508
FBtr0307035	cype	0.000476206	-0.79054
FBtr0114284	CR41620	0.00244342	-1.27867
FBtr0308342	NaCP60E	0.000941698	-0.951856
FBtr0308346	NaCP60E	0.000941698	-0.951856
FBtr0308347	NaCP60E	0.000941698	-0.951856
FBtr0308343	NaCP60E	0.000941698	-0.951648
FBtr0330240	NaCP60E	0.000941698	-0.951648
FBtr0333815	NaCP60E	0.000941698	-0.951648
FBtr0333816	NaCP60E	0.000941698	-0.951648
FBtr0333817	NaCP60E	0.000941698	-0.951648
FBtr0334094	ND-SGDH	0.000302599	-0.703204
FBtr0112740	ND-MWFE	0.000615417	-0.844371
FBtr0273357	ppk22	7.99761e-05	-0.517175
FBtr0076023	ND-SGDH	0.000302599	-0.700749
FBtr0079016	RpL37A	0.000941698	-0.947198
FBtr0079017	RpL37A	0.000941698	-0.947198
FBtr0302570	RpL37A	0.000941698	-0.946836
FBtr0303101	Jon74E	0.000176879	-0.615218
FBtr0300322	Sfp84E	3.12227e-05	-0.42554
FBtr0075878	RpS12	0.000754551	-0.880661
FBtr0309188	CR43455	0.000193693	-0.621452
FBtr0074969	lush	0.000193693	-0.621244
FBtr0301489	lush	0.000193693	-0.621244
FBtr0087117	Amyrel	0.00159341	-1.09391
FBtr0309980	CG43630	0.000941698	-0.93374
FBtr0091677	snoRNA:Psi28S-2648	0.000754551	-0.876037
FBtr0114257	CR41550	0.00217052	-1.20246
FBtr0089002	kappaB-Ras	0.000476206	-0.77173
FBtr0299801	kappaB-Ras	0.000476206	-0.77173
FBtr0299802	CG30503	0.000476206	-0.77173
FBtr0081321	fbp	0.000115206	-0.548303
FBtr0081322		0.000115206	-0.548303
FBtr0110768	Acp54A1	0.000615417	-0.824445
FBtr0078056	RpLP1	0.000754551	-0.870835
FBtr0331932	RpLP1	0.000754551	-0.870806
FBtr0086423	5SrRNA:CR33431	0.00217052	-1.19643
FBtr0076666	Jon66Cii	0.00579274	-1.69574
FBtr0079516	CG18585	7.99761e-05	-0.504122
FBtr0112422	CG34229	0.000476206	-0.766318
FBtr0072019	CG13557	7.99761e-05	-0.50324
FBtr0309516	CG31419	7.29975e-05	-0.493281
FBtr0086135	CG3420	0.000302599	-0.68022
FBtr0332940	CG3420	0.000302599	-0.680176
FBtr0110870	CG34129	7.29975e-05	-0.49222
FBtr0333443		4.42336e-05	-0.443479
FBtr0308345	NaCP60E	0.000941698	-0.917681
FBtr0081878	SLIRP2	0.000754551	-0.861821
FBtr0087367	CG8079	0.000193693	-0.609168
FBtr0087368	CG8079	0.000193693	-0.609168
FBtr0076623	se	0.000476206	-0.760656
FBtr0071927	CG30196	0.000754551	-0.86075
FBtr0074474	CG12986	0.00217052	-1.18272
FBtr0080443	snRNA:U2:34ABb	0.00159341	-1.06962
FBtr0091789	snRNA:U2:34ABc	0.00159341	-1.06962
FBtr0079322	Galt	7.99761e-05	-0.497225
FBtr0333352	Galt	7.99761e-05	-0.497225
FBtr0308746	CG43403	0.000267982	-0.654026
FBtr0306292	Npc2h	0.000405116	-0.722311
FBtr0088194	CG13217	0.00217052	-1.16882
FBtr0084240	CG5386	0.00217052	-1.16882
FBtr0333233	Sfp26Ad	0.000124595	-0.543031
FBtr0072030	CG30415	0.000476206	-0.749277
FBtr0072031	CG30415	0.000476206	-0.749277
FBtr0075348	PGRP-SB1	0.000615417	-0.801359
FBtr0071141	ND-MNLL	0.000302599	-0.666475
FBtr0299967	DIP-epsilon	0.000267982	-0.646112
FBtr0300048	CG34180	0.000941698	-0.90018
FBtr0113563	snoRNA:Psi28S-1192d	0.000754551	-0.844948
FBtr0075217	CG7630	0.000405116	-0.714611
FBtr0080486	snRNA:U2:34ABa	0.00159341	-1.05009
FBtr0113565	snoRNA:Psi28S-1192b	0.000754551	-0.842504
FBtr0333971	Sfp78E	0.000124595	-0.538627
FBtr0301939	Sfp78E	0.000124595	-0.538182
FBtr0113566	snoRNA:Psi28S-1192a	0.000754551	-0.840838
FBtr0113564	snoRNA:Psi28S-1192c	0.000754551	-0.840494
FBtr0302437	CG42656	0.000405116	-0.708759
FBtr0071140	ND-MNLL	0.000302599	-0.658418
FBtr0300899	ND-MNLL	0.000302599	-0.658418
FBtr0300900	ND-MNLL	0.000302599	-0.658418
FBtr0080989	CG6870	7.29975e-05	-0.476302
FBtr0080771	ND-B17	0.000476206	-0.735125
FBtr0080772		0.000476206	-0.735125
FBtr0113509	snoRNA:Me28S-G2703b	0.00114396	-0.935519
FBtr0080078	trk	0.000476206	-0.731419
FBtr0076405	ATPsynB	0.000615417	-0.782097
FBtr0089418	Cyp12d1-d	0.000302599	-0.650503
FBtr0301935	Sfp26Ad	0.000124595	-0.528215
FBtr0084972	RpL34a	0.000754551	-0.824772
FBtr0084973	RpL34a	0.000754551	-0.824772
FBtr0302369	RpL34a	0.000754551	-0.824772
FBtr0085500		0.000476206	-0.725755
FBtr0332429	CG15515	0.000476206	-0.725755
FBtr0077547	CG16713	0.00114396	-0.925175
FBtr0332227	CR43825	0.000267982	-0.627453
FBtr0112396	CG34203	5.0662e-05	-0.432899
FBtr0078736	CG31548	0.000405116	-0.692889
FBtr0081191	CG10621	0.000476206	-0.720819
FBtr0300448	Cp38	0.00244342	-1.16458
FBtr0113584	snoRNA:Psi18S-1295	0.000754551	-0.813639
FBtr0300323	Sfp51E	7.99761e-05	-0.471461
FBtr0112420	CG34227	0.00244342	-1.15991
FBtr0091653	snoRNA:Me18S-C1831	0.000754551	-0.810847
FBtr0087664	Ser8	0.000941698	-0.86218
FBtr0100481	CG9510	0.000193693	-0.570815
FBtr0087781	Or49b	0.000754551	-0.806371
FBtr0079546	RpL36A	0.000754551	-0.805431
FBtr0075868	CG14120	0.000193693	-0.569074
FBtr0086292	Obp57c	0.000754551	-0.800947
FBtr0071204	Cp38	0.00244342	-1.1442
FBtr0077817	Nplp4	0.000176879	-0.554415
FBtr0073098	RpL28	0.000754551	-0.799524
FBtr0302300	RpL28	0.000754551	-0.799478
FBtr0300742	CG11977	5.0662e-05	-0.422185
FBtr0073095	RpL28	0.000754551	-0.79838
FBtr0073097	RpL28	0.000754551	-0.798367
FBtr0302301	RpL28	0.000754551	-0.798367
FBtr0306567	RpL28	0.000754551	-0.798367
FBtr0300294	CG42460	0.00137961	-0.950889
FBtr0086622	Jheh3	0.000124595	-0.509827
FBtr0088942	mRpL52	0.000615417	-0.753405
FBtr0303830	CG42824	0.000115206	-0.500603
FBtr0084048	CG10827	0.000193693	-0.563278
FBtr0332368	CG43057	0.000124595	-0.50752
FBtr0079455	Obp28a	0.000476206	-0.700641
FBtr0083964	RpS20	0.000754551	-0.789172
FBtr0091929	snRNA:7SK	0.00296492	-1.19877
FBtr0080050	Mdh1	0.000302599	-0.618235
FBtr0087105	RpLP2	0.000941698	-0.835821
FBtr0087106		0.000941698	-0.835821
FBtr0075038	Acp76A	0.000405116	-0.664546
FBtr0308781	Acp76A	0.000405116	-0.664546
FBtr0071978	RpL37b	0.000754551	-0.783789
FBtr0082474	COX5A	0.000615417	-0.740562
FBtr0082473	COX5A	0.000615417	-0.740408
FBtr0084868	RpS27	0.00137961	-0.93229
FBtr0304693	RpS27	0.00137961	-0.93229
FBtr0074363	spheroide	0.000193693	-0.552868
FBtr0074208	snRNA:U2:14B	0.00185608	-1.02107
FBtr0072324	ND-19	0.000476206	-0.689939
FBtr0072325	ND-19	0.000476206	-0.689939
FBtr0072326	ND-19	0.000476206	-0.689939
FBtr0301036	ND-19	0.000476206	-0.689939
FBtr0074627	CG15044	0.000476206	-0.689753
FBtr0307107	CR43357	0.000193693	-0.550386
FBtr0086811	CG5767	0.000302599	-0.612374
FBtr0332034	CG9259	7.99761e-05	-0.450928
FBtr0080108	CG6415	0.000302599	-0.61111
FBtr0083876	Rh3	7.99761e-05	-0.450397
FBtr0070390	CG17776	0.000754551	-0.77493
FBtr0078754	CG14671	0.000754551	-0.774016
FBtr0306237	ATPsynC	0.000124595	-0.494876
FBtr0309855	CG42869	0.000267982	-0.59108
FBtr0330691	CR43752	0.000476206	-0.682108
FBtr0300305	Sfp26Ac	0.000476206	-0.681929
FBtr0333376	CG8641	0.000193693	-0.545718
FBtr0071897	RpL23	0.000754551	-0.769709
FBtr0085405	Cisd2	0.000476206	-0.679181
FBtr0304959	CG43120	7.99761e-05	-0.446542
FBtr0074035	CG15641	0.000615417	-0.7269
FBtr0113597	snoRNA:Psi18S-1377b	0.000754551	-0.767422
FBtr0113595	snoRNA:Psi18S-1377d	0.000754551	-0.767108
FBtr0091777	snoRNA:Psi28S-2149	0.000754551	-0.766927
FBtr0113594	snoRNA:Psi18S-1377e	0.000754551	-0.766899
FBtr0113596	snoRNA:Psi18S-1377c	0.000754551	-0.766717
FBtr0113598	snoRNA:Psi28S-2626	0.000754551	-0.765724
FBtr0091751	snoRNA:Psi18S-1377a	0.000754551	-0.765197
FBtr0070158	RpL36	0.000754551	-0.765141
FBtr0070157	RpL36	0.000754551	-0.765066
FBtr0070156	RpL36	0.000754551	-0.76503
FBtr0114530	CG33276	0.000754551	-0.76495
FBtr0070155	RpL36	0.000754551	-0.764888
FBtr0113528	snoRNA:Psi28S-1175b	0.000754551	-0.764743
FBtr0113530	snoRNA:Or-aca1	0.000754551	-0.764382
FBtr0113529	snoRNA:Psi28S-1175c	0.000754551	-0.764378
FBtr0086386	5SrRNA:CR33394	0.00296492	-1.16433
FBtr0306928	CG43332	0.00296492	-1.16433
FBtr0084959	E(spl)m6-BFM	0.00296492	-1.16433
FBtr0086354	5SrRNA:CR33362	0.00296492	-1.16433
FBtr0086434	5SrRNA:CR33442	0.00296492	-1.16433
FBtr0084961	E(spl)m8-HLH	0.00296492	-1.16433
FBtr0084708	Ela	0.000267982	-0.583071
FBtr0084709	Ela	0.000267982	-0.583071
FBtr0305994	ATPsynG	0.000476206	-0.673894
FBtr0100863	mt:CoII	0.000754551	-0.762833
FBtr0113527	snoRNA:Psi28S-1175a	0.000754551	-0.762645
FBtr0076421	CG3088	7.99761e-05	-0.44163
FBtr0110872	ATPsynG	0.000476206	-0.670406
FBtr0080167	ATPsynG	0.000476206	-0.670343
FBtr0300308	CG42470	0.000476206	-0.669892
FBtr0078370	CG33290	0.000302599	-0.596914
FBtr0307055	CG43071	0.000754551	-0.751483
FBtr0087575	RpS23	0.000941698	-0.799221
FBtr0075063	CG6852	0.000941698	-0.799039
FBtr0300312	Sfp53D	0.000115206	-0.471215
FBtr0071373	CG32700	0.000476206	-0.661786
FBtr0071374	CG32700	0.000476206	-0.661786
FBtr0308813	CG6852	0.000941698	-0.797057
FBtr0072353	CG13590	0.00296492	-1.14108
FBtr0086999	CG30458	0.00296492	-1.14108
FBtr0304644	CG43060	0.00296492	-1.14108
FBtr0085188	Gr98d	0.00217052	-1.02146
FBtr0079072	cype	0.000941698	-0.790175
FBtr0307034	cype	0.000941698	-0.790175
FBtr0071307	Obp8a	0.000615417	-0.701824
FBtr0082111	CG9396	0.000405116	-0.627705
FBtr0100356	Spn43Ab	0.000405116	-0.627323
FBtr0089054		0.000405116	-0.627071
FBtr0078851	snRNA:U1:82Eb	0.00322892	-1.16185
FBtr0073172	CG12766	0.000476206	-0.652979
FBtr0306683	CG8757	0.000193693	-0.522579
FBtr0086673	GstE5	0.000476206	-0.652581
FBtr0091779	snoRNA:Me28S-A2564	0.00114396	-0.832214
FBtr0304891	CG43103	0.000754551	-0.738658
FBtr0309508	CR43484	0.000615417	-0.698032
FBtr0309509	CR43484	0.000615417	-0.698032
FBtr0085670	PH4alphaPV	0.000267982	-0.56372
FBtr0071855	RpS16	0.000754551	-0.73519
FBtr0072949	CG14949	0.000124595	-0.470057
FBtr0088526	RpL31	0.00137961	-0.874428
FBtr0088527	RpL31	0.00137961	-0.874428
FBtr0088525	RpL31	0.00137961	-0.874415
FBtr0114202	CR40594	0.00244342	-1.04586
FBtr0082050	RpL34b	0.000754551	-0.73184
FBtr0082049	RpL34b	0.000754551	-0.731827
FBtr0114217		0.00322892	-1.14873
FBtr0077451	mRpL27	0.000615417	-0.690857
FBtr0309515	CR43486	0.00114396	-0.822629
FBtr0080524	RpL24	0.000754551	-0.72983
FBtr0307577	CG43376	0.000754551	-0.728402
FBtr0088376	CG18446	0.000124595	-0.464288
FBtr0085075	TwdlC	0.00322892	-1.14043
FBtr0332804	CG43894	0.00322892	-1.14043
FBtr0081418	CG9331	0.000615417	-0.685971
FBtr0302195	CG31975	0.000302599	-0.570086
FBtr0089419	Cyp12d1-p	0.000476206	-0.639605
FBtr0084939	CG5948	0.000193693	-0.511727
FBtr0309040	CG5948	0.000193693	-0.511727
FBtr0302996	CG42714	0.000754551	-0.722722
FBtr0072323	CG3663	0.000615417	-0.682176
FBtr0088644	CG13751	0.00114396	-0.811998
FBtr0081256	CG13078	0.00159341	-0.896804
FBtr0081464	CG9259	0.000115206	-0.452154
FBtr0332033	CG9259	0.000115206	-0.451669
FBtr0071592	RpL29	0.000941698	-0.763392
FBtr0071593	RpL29	0.000941698	-0.763392
FBtr0305669	RpL29	0.000941698	-0.763392
FBtr0073821	Yp3	0.000405116	-0.607044
FBtr0081417	CG9331	0.000615417	-0.67661
FBtr0081419	CG9331	0.000615417	-0.67661
FBtr0081420	CG9331	0.000615417	-0.67661
FBtr0081421		0.000615417	-0.67661
FBtr0302942	CG9331	0.000615417	-0.67661
FBtr0302943	CG9331	0.000615417	-0.67661
FBtr0302944	CG9331	0.000615417	-0.67661
FBtr0302945	CG9331	0.000615417	-0.67661
FBtr0333143	CR43917	0.00137961	-0.852178
FBtr0076834	BHD	0.00114396	-0.804006
FBtr0330687	CR43754	0.000193693	-0.5039
FBtr0079714	Peritrophin-15b	0.000193693	-0.50366
FBtr0331993	Peritrophin-15b	0.000193693	-0.50366
FBtr0070682	mRpL30	0.000754551	-0.712094
FBtr0083511	CG14321	0.000302599	-0.560092
FBtr0081197	CG13086	0.000193693	-0.49968
FBtr0112375	RpS28-like	0.00114396	-0.796047
FBtr0078028	snRNA:U1:21D	0.00296492	-1.07697
FBtr0084528	snRNA:U1:95Ca	0.00296492	-1.07697
FBtr0079025	ND-13A	0.000941698	-0.750809
FBtr0304393	</td	0.00185608	-0.920795
FBtr0084255	Pebp1	0.00114396	-0.793811
FBtr0077745	ND-B17,2	0.000941698	-0.749588
FBtr0273393	ND-B17,2	0.000941698	-0.749588
FBtr0070298	CG14787	0.000476206	-0.621365
FBtr0086323	CG13869	0.000476206	-0.620847
FBtr0086168	CheB42a	0.000124595	-0.449311
FBtr0085459	CG18731	0.000754551	-0.702602
FBtr0071343	CG9034	0.00137961	-0.836415
FBtr0070365	CG14817	0.000941698	-0.746265
FBtr0290201	CG15553	0.000176879	-0.485295
FBtr0100620	Prx5	0.000754551	-0.700039
FBtr0088664	Ance-4	7.29975e-05	-0.398188
FBtr0083316	mRpS33	0.00137961	-0.831893
FBtr0301940	Sfp93F	0.00217052	-0.958256
FBtr0074445	CG8664	0.000476206	-0.6159
FBtr0306310	CG43249	0.000476206	-0.614915
FBtr0079895	Apf	0.000476206	-0.614466
FBtr0304645	CG43061	0.00296492	-1.06046
FBtr0089013	CG1707	0.000754551	-0.694028
FBtr0112770	CG12828	0.000405116	-0.587324
FBtr0083446	CG14332	0.00244342	-0.989852
FBtr0304643	CG43060	0.00296492	-1.05673
FBtr0300062	CG10357	0.000476206	-0.611226
FBtr0309513	CR43487	0.000267982	-0.528492
FBtr0309514	CR43487	0.000267982	-0.528492
FBtr0089051	Or43a	0.00159341	-0.859882
FBtr0083722	CG12269	0.000754551	-0.689506
FBtr0304691	CG12269	0.000754551	-0.689506
FBtr0082565	CG17738	0.000941698	-0.733325
FBtr0114315	snoRNA:Me28S-A2113	0.00114396	-0.774125
FBtr0114205	CR40611	0.00322892	-1.07768
FBtr0077060	Cpr65Au	0.000615417	-0.647116
FBtr0300446	CR42491	0.00114396	-0.770028
FBtr0077440	ND-B8	0.00159341	-0.849333
FBtr0071311	Gr8a	0.000754551	-0.681017
FBtr0300232	Uhg7	0.00137961	-0.811503
FBtr0080123	Lip2	0.000476206	-0.600976
FBtr0084434	GILT3	0.000754551	-0.679507
FBtr0087817	CG30486	0.000176879	-0.470126
FBtr0289995		0.000176879	-0.470126
FBtr0332163	CG42798	0.000267982	-0.518464
FBtr0100283	CG7215	0.000754551	-0.678384
FBtr0100619	Prx5	0.000754551	-0.678384
FBtr0309604	mir-4911	0.00114396	-0.764195
FBtr0309605	</td	0.00114396	-0.764195
FBtr0332997	CG13954	0.000476206	-0.597956
FBtr0112762	CG34456	0.000941698	-0.720284
FBtr0332996	CG13954	0.000476206	-0.597352
FBtr0308782	CG43407	0.00114396	-0.761827
FBtr0074495	CG6788	0.000754551	-0.675863
FBtr0310395	CG43673	0.00114396	-0.759528
FBtr0084344	CG13838	0.00114396	-0.757944
FBtr0078334	CG11037	0.000176879	-0.465128
FBtr0303852	CG42833	0.000754551	-0.669295
FBtr0076931	CG8641	0.000405116	-0.566307
FBtr0332697		0.000754551	-0.66698
FBtr0086212	CG15237	0.00114396	-0.749963
FBtr0087995	CG13171	0.00137961	-0.791942
FBtr0110845	noe	0.00159341	-0.827238
FBtr0076591	CG5804	0.00137961	-0.79067
FBtr0331362	RpL27	0.00114396	-0.747514
FBtr0302491	RpL30	0.00114396	-0.747237
FBtr0081181	RpL30	0.00114396	-0.747078
FBtr0310617		0.00114396	-0.747078
FBtr0300301	CG42465	0.000267982	-0.505916
FBtr0086102	TpnC41C	0.000615417	-0.625572
FBtr0310003	TpnC41C	0.000615417	-0.624446
FBtr0072107	CG17664	0.000405116	-0.558931
FBtr0070179	CG14629	0.000302599	-0.519122
FBtr0299876	CG33169	0.00114396	-0.742971
FBtr0085594	RpL32	0.00114396	-0.740813
FBtr0086335	Obp56h	0.00114396	-0.740661
FBtr0085592	RpL32	0.00114396	-0.740149
FBtr0085593	RpL32	0.00114396	-0.740149
FBtr0114555	RpL32	0.00114396	-0.740149
FBtr0114556		0.00114396	-0.740149
FBtr0305678	Tsp42Ek	0.000302599	-0.516806
FBtr0078549	CG33169	0.00114396	-0.735999
FBtr0084932	RpL27	0.00114396	-0.734939
FBtr0331360	RpL27	0.00114396	-0.734939
FBtr0331361	RpL27	0.00114396	-0.734939
FBtr0086510	wbl	0.000124595	-0.415309
FBtr0073113	ND-30	0.000476206	-0.573186
FBtr0113603	snoRNA:Me28S-A2634c	0.00137961	-0.772957
FBtr0076084	CG10361	0.000124595	-0.414718
FBtr0080853	CG13258	0.00159341	-0.80542
FBtr0305564	CG13258	0.00159341	-0.80542
FBtr0086902	CG14483	0.00114396	-0.728516
FBtr0070980	RpL17	0.00114396	-0.728294
FBtr0070981	RpL17	0.00114396	-0.728294
FBtr0070982	RpL17	0.00114396	-0.728294
FBtr0070983	RpL17	0.00114396	-0.728294
FBtr0329863	CG14483	0.00114396	-0.72811
FBtr0289966	mRpL23	0.00114396	-0.728015
FBtr0331415	mRpL23	0.00114396	-0.728015
FBtr0331416	mRpL23	0.00114396	-0.728015
FBtr0072900	mRpL23	0.00114396	-0.727605
FBtr0085988	CG8343	0.000124595	-0.412541
FBtr0304640	CG43057	0.000267982	-0.492802
FBtr0088806	CG30373	0.00114396	-0.725588
FBtr0087914	Cpr49Ab	0.00114396	-0.725249
FBtr0082369	RpS25	0.00114396	-0.724891
FBtr0082370	RpS25	0.00114396	-0.724849
FBtr0084539		0.000754551	-0.642987
FBtr0084540		0.000754551	-0.642987
FBtr0086230	maf-S	0.00114396	-0.723701
FBtr0110844	noe	0.00159341	-0.799096
FBtr0112627	CG34386	0.000176879	-0.443692
FBtr0087872	Obp49a	0.000267982	-0.488136
FBtr0083992	CG17272	0.000754551	-0.637232
FBtr0070664	CG15571	0.00322892	-1.00113
FBtr0100409	ND-ASHI	0.000754551	-0.636937
FBtr0081709	CG17917	0.000405116	-0.538205
FBtr0087744	GstE14	0.000941698	-0.675698
FBtr0321264	P5cr-2	0.000193693	-0.448075
FBtr0321265	P5cr-2	0.000193693	-0.448075
FBtr0273406	825-Oak	0.00159341	-0.788827
FBtr0086936		0.000267982	-0.483726
FBtr0083455	P5cr-2	0.000193693	-0.447615
FBtr0086933	CG4847	0.000267982	-0.48345
FBtr0086934	CG4847	0.000267982	-0.48345
FBtr0086935	CG4847	0.000267982	-0.48345
FBtr0086937	CG4847	0.000267982	-0.48345
FBtr0074731	RpS10b	0.00114396	-0.712351
FBtr0074732	RpS10b	0.00114396	-0.712351
FBtr0308192	RpS10b	0.00114396	-0.712351
FBtr0079791	CG9515	0.000405116	-0.535239
FBtr0299780	CG9510	0.000405116	-0.535239
FBtr0072175	RpL12	0.00137961	-0.75227
FBtr0072176	RpL12	0.00137961	-0.75227
FBtr0071201	Cp7Fb	0.00137961	-0.751932
FBtr0302936	Cp7Fb	0.00137961	-0.751932
FBtr0072174	RpL12	0.00137961	-0.751529
FBtr0072238	CG4763	0.000754551	-0.630612
FBtr0077914		0.000754551	-0.62904
FBtr0077915	RFeSP	0.000754551	-0.62904
FBtr0310021		0.000754551	-0.62904
FBtr0113099		0.00114396	-0.708349
FBtr0304882	CR43096	0.0043336	-1.09289
FBtr0091923	CG33919	0.0043336	-1.09289
FBtr0083191	ND-23	0.000754551	-0.623068
FBtr0087021	CG5267	0.000302599	-0.489913
FBtr0073108	CG14966	0.00137961	-0.739901
FBtr0078989	Dsk	0.000405116	-0.525524
FBtr0077943	CG31659	0.000302599	-0.488287
FBtr0301010	CG31659	0.000302599	-0.488287
FBtr0076479	RpS17	0.00137961	-0.738744
FBtr0085535	CG7834	0.000754551	-0.619911
FBtr0085536	CG7834	0.000754551	-0.619911
FBtr0088881	CG30380	0.00159341	-0.771683
FBtr0332059	CG6610	0.00114396	-0.697239
FBtr0077048	CG6610	0.00114396	-0.696339
FBtr0332060	CG6610	0.00114396	-0.696339
FBtr0085450	Obp99a	0.00114396	-0.695014
FBtr0110817	CG34117	0.000754551	-0.616861
FBtr0072676	ND-ACP	0.000615417	-0.583255
FBtr0080937	CG17996	0.00114396	-0.694142
FBtr0072677	ND-ACP	0.000615417	-0.581672
FBtr0331864	ND-ACP	0.000615417	-0.581672
FBtr0299977	CG42376	0.000476206	-0.542048
FBtr0299978	CG42376	0.000476206	-0.542048
FBtr0086380	5SrRNA:CR33388	0.00410704	-1.05043
FBtr0086366	5SrRNA:CR33374	0.00410704	-1.05043
FBtr0086374	5SrRNA:CR33382	0.00410704	-1.05043
FBtr0086413	5SrRNA:CR33421	0.00410704	-1.05043
FBtr0086387	5SrRNA:CR33395	0.00410704	-1.05043
FBtr0300303	CG42467	0.000405116	-0.519089
FBtr0303765		0.00114396	-0.687391
FBtr0077452	RpL27A	0.00114396	-0.687323
FBtr0081452	CheB38c	0.000941698	-0.649241
FBtr0301291		0.000941698	-0.649241
FBtr0302194	CG31976	0.000476206	-0.537217
FBtr0302196	CG31975	0.000476206	-0.537217
FBtr0082179	CG3940	0.000302599	-0.478217
FBtr0077986	Iris	0.000176879	-0.420267
FBtr0076633	RpL14	0.00137961	-0.723032
FBtr0087739	CG17059	0.00137961	-0.722947
FBtr0306079	CG43207	0.000615417	-0.573057
FBtr0077718	CG2862	0.00114396	-0.681003
FBtr0077719	CG2862	0.00114396	-0.68096
FBtr0075582	Eig71Ej	0.00410704	-1.03455
FBtr0081034	CG15152	0.000476206	-0.532774
FBtr0304629		0.000193693	-0.425843
FBtr0290062	CG31812	0.00114396	-0.678217
FBtr0304737	CG34041	0.000476206	-0.531394
FBtr0332359	CR43840	0.00185608	-0.785529
FBtr0076256	CG18628	0.00114396	-0.677203
FBtr0075836	SP	0.000615417	-0.568287
FBtr0100857	mt:ND2	0.0043336	-1.0486
FBtr0085435	Spase12	0.000754551	-0.600438
FBtr0299561	Cpr62Ba	0.00137961	-0.715363
FBtr0299563	CG14104	0.000941698	-0.638612
FBtr0076635	snoRNA:U49:66Db	0.00114396	-0.675584
FBtr0082180	ATPsynepsilonL	0.000754551	-0.599555
FBtr0113408	ATPsynepsilonL	0.000754551	-0.599555
FBtr0333823	ATPsynepsilonL	0.000754551	-0.599555
FBtr0071465	Psf3	0.000754551	-0.599494
FBtr0300320	Os-C	0.00137961	-0.71436
FBtr0300321	Os-C	0.00137961	-0.71436
FBtr0331341	Os-C	0.00137961	-0.71436
FBtr0082396	PGRP-LB	0.000267982	-0.457323
FBtr0299560	Cpr62Ba	0.00137961	-0.712706
FBtr0071094	RpS14a	0.00137961	-0.71247
FBtr0071095	RpS14a	0.00137961	-0.71247
FBtr0085151	CG6283	0.00137961	-0.712298
FBtr0299696	Mlp60A	0.00137961	-0.712221
FBtr0308683	COX6B	0.000754551	-0.597529
FBtr0306097	PGRP-LB	0.000267982	-0.455913
FBtr0085611	Anp	0.00114396	-0.671888
FBtr0114474		0.000754551	-0.595902
FBtr0303858		0.000754551	-0.595902
FBtr0074785	mRpS14	0.00114396	-0.671286
FBtr0075066	RpL26	0.00114396	-0.670493
FBtr0333709	RpL26	0.00114396	-0.670493
FBtr0112395	CG34202	0.00410704	-1.01841
FBtr0303731	CG42798	0.000405116	-0.502155
FBtr0301251		0.000754551	-0.592731
FBtr0329835	CR43713	0.000302599	-0.46658
FBtr0100864	mt:tRNA:K	0.00217052	-0.813774
FBtr0299848	Sytbeta	0.000754551	-0.591844
FBtr0087420	Obp51a	0.00137961	-0.704086
FBtr0076423	RpS9	0.00114396	-0.663617
FBtr0076424	RpS9	0.00114396	-0.663617
FBtr0076425	RpS9	0.00114396	-0.663617
FBtr0310561	fok	0.00159341	-0.732007
FBtr0077884	CG31937	0.000193693	-0.414561
FBtr0074152	ND-20	0.000754551	-0.585891
FBtr0071096	RpS14b	0.00114396	-0.659663
FBtr0084340	CG17244	0.000615417	-0.553622
FBtr0083468	tRNA:CR31570	0.00410704	-1.00201
FBtr0083474	tRNA:CR31579	0.00410704	-1.00201
FBtr0083492	tRNA:CR31580	0.00410704	-1.00201
FBtr0083493	tRNA:CR31568	0.00410704	-1.00201
FBtr0083494	tRNA:CR31569	0.00410704	-1.00201
FBtr0083499	tRNA:A:90C	0.00410704	-1.00201
FBtr0083793	tRNA:CR31215	0.00410704	-1.00201
FBtr0100842	tRNA:CR33534	0.00410704	-1.00201
FBtr0074151	ND-20	0.000754551	-0.585302
FBtr0072609	CG3344	0.000124595	-0.372671
FBtr0082136	RpS29	0.00114396	-0.656114
FBtr0077323	CG15456	0.00114396	-0.655733
FBtr0080164	RpL9	0.00137961	-0.692858
FBtr0080163	RpL9	0.00137961	-0.692818
FBtr0086428	5SrRNA:CR33436	0.00410704	-0.994644
FBtr0086384	5SrRNA:CR33392	0.00410704	-0.994644
FBtr0087136	CG15704	0.00114396	-0.65431
FBtr0074452	ND-24	0.00137961	-0.691781
FBtr0089031	Tsp42Ek	0.000302599	-0.456642
FBtr0307509	CG32191	0.000193693	-0.410112
FBtr0081201	Lectin-galC1	0.00114396	-0.653287
FBtr0075169	CG32187	0.000267982	-0.442982
FBtr0306300		0.00114396	-0.652123
FBtr0302360	Lectin-galC1	0.00114396	-0.651884
FBtr0077545	CG3604	0.000754551	-0.577813
FBtr0112766	CG34460	0.00114396	-0.649854
FBtr0084815	CG11858	0.00114396	-0.649825
FBtr0100890	mt:srRNA	0.00296492	-0.878098
FBtr0290003	CG32551	0.00159341	-0.716211
FBtr0332221	CR43822	0.00410704	-0.980934
FBtr0084879	CG5107	0.000302599	-0.450717
FBtr0088579	GstE13	0.000476206	-0.505546
FBtr0302495	GstE13	0.000476206	-0.505531
FBtr0111120	RpL38	0.00137961	-0.681509
FBtr0304327	mir-308	0.00114396	-0.643017
FBtr0304328	</td	0.00114396	-0.643017
FBtr0083970	RpS30	0.00114396	-0.641895
FBtr0079063	TpnC25D	0.00185608	-0.744464
FBtr0083969	RpS30	0.00114396	-0.641752
FBtr0330720	CG6055	0.000941698	-0.60585
FBtr0085961	RpL21	0.00114396	-0.639277
FBtr0331295	RpL21	0.00114396	-0.639277
FBtr0083454	P5cr-2	0.000302599	-0.446257
FBtr0071438	ATPsyndelta	0.000476206	-0.499712
FBtr0083563	Mdh2	0.000476206	-0.499378
FBtr0333130	CR43912	0.00159341	-0.703685
FBtr0085539	ATPsyngamma	0.000615417	-0.53305
FBtr0085541	ATPsyngamma	0.000615417	-0.53305
FBtr0085540	ATPsyngamma	0.000615417	-0.532929
FBtr0086263	Cpr57A	0.00217052	-0.771971
FBtr0075854	CG10154	0.00296492	-0.856701
FBtr0303093	CG10154	0.00296492	-0.856701
FBtr0075099	CG32198	0.00410704	-0.959433
FBtr0304425	mir-956	0.00410704	-0.959174
FBtr0304362	</td	0.00244342	-0.800604
FBtr0083712	NP15,6	0.00137961	-0.667196
FBtr0070801	RpL35	0.00114396	-0.630753
FBtr0070800	RpL35	0.00114396	-0.630649
FBtr0302932	Obp56h	0.00185608	-0.730802
FBtr0089422	RpS7	0.00114396	-0.629266
FBtr0089423	RpS7	0.00114396	-0.629266
FBtr0089425	RpS7	0.00114396	-0.629257
FBtr0304612	CG33337	0.00114396	-0.62877
FBtr0085489	RpS8	0.00114396	-0.628289
FBtr0088121	lambdaTry	0.000754551	-0.557626
FBtr0310274	RpS8	0.00114396	-0.627934
FBtr0084481	CG10184	0.000754551	-0.557042
FBtr0114351	snoRNA:Me28S-G3253	0.00114396	-0.627505
FBtr0084435	GILT2	0.000476206	-0.491607
FBtr0114540	CG5172	0.0043336	-0.971533
FBtr0071931	CG30195	0.00159341	-0.69302
FBtr0079449	CG6055	0.000941698	-0.591718
FBtr0085471	CG11470	0.00296492	-0.847241
FBtr0332242	COX4	0.000941698	-0.591094
FBtr0081301	COX4	0.000941698	-0.591073
FBtr0332243	COX4	0.000941698	-0.590945
FBtr0081300	COX4	0.000941698	-0.590923
FBtr0081240	CG13084	0.00114396	-0.624556
FBtr0086947	RpL18A	0.00137961	-0.660137
FBtr0087264	CG8386	0.00185608	-0.719592
FBtr0082384	mRpL40	0.00114396	-0.619143
FBtr0084173	ND-42	0.000754551	-0.549182
FBtr0306051	CG14742	0.00159341	-0.683984
FBtr0077470	RpL40	0.00137961	-0.653742
FBtr0084172	ND-42	0.000754551	-0.548524
FBtr0299855	CG42336	0.000754551	-0.548489
FBtr0100858	mt:tRNA:W	0.0043336	-0.956844
FBtr0304713	CG5793	0.00114396	-0.616923
FBtr0078821	CG12173	0.00114396	-0.616747
FBtr0300669		0.00114396	-0.616747
FBtr0077119	vito	0.000405116	-0.463537
FBtr0091803	snoRNA:Psi28S-3436b	0.00114396	-0.615751
FBtr0083718	gatA	0.00114396	-0.615567
FBtr0070405	mRpL14	0.00114396	-0.6152
FBtr0333730	mRpL14	0.00114396	-0.6152
FBtr0075184	CG7484	0.00185608	-0.711356
FBtr0332896	ATPsyndelta	0.000615417	-0.514734
FBtr0113560	snoRNA:Psi28S-1060	0.00114396	-0.613149
FBtr0081815	CG9667	0.000405116	-0.460927
FBtr0082860	CG9757	0.00217052	-0.747376
FBtr0333929	CG5793	0.00114396	-0.612558
FBtr0091752	snoRNA:Psi28S-3436a	0.00114396	-0.612546
FBtr0304153	Gpa2	0.000476206	-0.479811
FBtr0290235	CG3011	0.000941698	-0.577876
FBtr0083815	CG11447	0.00114396	-0.611526
FBtr0306804	CG31464	0.00410704	-0.926784
FBtr0334058	CR43987	0.00410704	-0.926784
FBtr0077505	CG15422	0.000615417	-0.510984
FBtr0087413	hbs	0.00114396	-0.608481
FBtr0087414	hbs	0.00114396	-0.608481
FBtr0302509	UQCR-Q	0.00137961	-0.643456
FBtr0333691	UQCR-Q	0.00137961	-0.643432
FBtr0071533	mRpL54	0.000615417	-0.510478
FBtr0080784	Semp1	0.000476206	-0.476724
FBtr0080016	RpS27A	0.00114396	-0.607346
FBtr0075376	CG13056	0.00137961	-0.642208
FBtr0333930	CG5793	0.00114396	-0.606343
FBtr0072185	RpL39	0.00114396	-0.604089
FBtr0113047	CG11112	0.000193693	-0.379005
FBtr0077546	CG16712	0.00159341	-0.666187
FBtr0080055	CG5367	0.00159341	-0.666162
FBtr0112526	CG34324	0.000476206	-0.47232
FBtr0079640	CG8498	0.000941698	-0.567845
FBtr0114355	snoRNA:Me28S-A774a	0.00185608	-0.696833
FBtr0076892	RpL18	0.00159341	-0.664138
FBtr0333370	RpL18	0.00159341	-0.664138
FBtr0073151	Scsalpha	0.000754551	-0.533209
FBtr0077304	Obp19d	0.00114396	-0.600139
FBtr0073379	CG17333	0.00114396	-0.599339
FBtr0077303	Obp19d	0.00114396	-0.598966
FBtr0086668	Idgf5	0.000302599	-0.418419
FBtr0084989	CG31086	0.000941698	-0.565612
FBtr0079028	CG31918	0.00159341	-0.661304
FBtr0114304	snoRNA:Me28S-G2173	0.00137961	-0.632556
FBtr0073780		0.000476206	-0.468445
FBtr0302452	CG8331	0.00137961	-0.630094
FBtr0332947	Ef1beta	0.00137961	-0.629584
FBtr0301481	MED10	0.00159341	-0.657984
FBtr0333560	MED10	0.00159341	-0.657984
FBtr0112436	CG34242	0.00159341	-0.655918
FBtr0300028	CG34242	0.00159341	-0.655918
FBtr0075222	UQCR-Q	0.00137961	-0.62737
FBtr0302510	UQCR-Q	0.00137961	-0.62737
FBtr0082764	mRpS21	0.00159341	-0.655523
FBtr0081588	Mst84Dd	0.00159341	-0.654803
FBtr0085684	CG31524	0.000176879	-0.363714
FBtr0110860	CG31524	0.000176879	-0.363714
FBtr0070827	CG3011	0.000941698	-0.55907
FBtr0304896	CG43109	0.00159341	-0.653676
FBtr0083951	CG15922	0.00244342	-0.749281
FBtr0307185	CG18540	0.00114396	-0.59064
FBtr0070184	TfIIA-S-2	0.00244342	-0.747252
FBtr0300957	CG30427	0.000615417	-0.494341
FBtr0079951	eEF1delta	0.000754551	-0.522709
FBtr0079952	eEF1delta	0.000754551	-0.522709
FBtr0082560	CG3916	0.00410704	-0.893033
FBtr0075897	mRpL20	0.00114396	-0.587607
FBtr0074783	CG12204	0.00114396	-0.587558
FBtr0073795	RpS15Aa	0.00114396	-0.587555
FBtr0075339	CG9669	0.00159341	-0.648961
FBtr0305272	CG9669	0.00159341	-0.648961
FBtr0073792	RpS15Aa	0.00114396	-0.587005
FBtr0073793	RpS15Aa	0.00114396	-0.587005
FBtr0073794	RpS15Aa	0.00114396	-0.587005
FBtr0300828	RpS15Aa	0.00114396	-0.587005
FBtr0075230	CG33051	0.00185608	-0.679607
FBtr0329828	CR17024	0.00217052	-0.713119
FBtr0304391	mir-2280	0.00217052	-0.712897
FBtr0302451	CG8331	0.00137961	-0.618017
FBtr0085703	dj-1beta	0.00159341	-0.645713
FBtr0080274	CG14933	0.00114396	-0.58398
FBtr0300437	CG42486	0.00114396	-0.58398
FBtr0086114	CG15908	0.00159341	-0.645556
FBtr0114542		0.00159341	-0.645392
FBtr0080130	CG7299	0.00185608	-0.676849
FBtr0304135		0.00185608	-0.676849
FBtr0076388	CG18179	0.00244342	-0.73781
FBtr0075162	CG5577	0.000405116	-0.437059
FBtr0071890	MFS1	0.00410704	-0.880982
FBtr0081585	MstProx	0.00217052	-0.706715
FBtr0305988	CG13562	0.00114396	-0.579058
FBtr0072889	CG8993	0.00114396	-0.577401
FBtr0302900		0.00114396	-0.576535
FBtr0081122	CG10570	0.000754551	-0.511406
FBtr0300635	CG42502	0.000754551	-0.511406
FBtr0306065		0.0043336	-0.892149
FBtr0088006	RpS11	0.00114396	-0.574819
FBtr0088007	RpS11	0.00114396	-0.574819
FBtr0075065	NijB	0.00185608	-0.666635
FBtr0079590	Ssb-c31a	0.00159341	-0.634839
FBtr0072209	Orcokinin	0.000754551	-0.509653
FBtr0072135	CG13562	0.00114396	-0.574063
FBtr0079213	CG9154	0.00114396	-0.57396
FBtr0077756	CG4271	0.000405116	-0.43097
FBtr0300310	Sfp33A3	0.000754551	-0.508232
FBtr0076439	PGRP-LF	0.00114396	-0.572273
FBtr0072955	CG12182	0.000754551	-0.50731
FBtr0332040	CG12182	0.000754551	-0.50731
FBtr0086273	RpS18	0.00185608	-0.662805
FBtr0086274	RpS18	0.00185608	-0.662805
FBtr0304898	CG43111	0.000302599	-0.398267
FBtr0308064	MtnD	0.00831518	-1.13779
FBtr0073106	CG32276	0.000302599	-0.397511
FBtr0073107	CG32276	0.000302599	-0.397511
FBtr0085407	Mesh1	0.00217052	-0.692479
FBtr0083308	Sdhaf3	0.00114396	-0.567235
FBtr0074311	RpS19a	0.00185608	-0.657528
FBtr0074312	RpS19a	0.00185608	-0.657528
FBtr0074313	RpS19a	0.00185608	-0.657528
FBtr0082651	Gnmt	0.000754551	-0.501834
FBtr0303306		0.00593537	-0.98533
FBtr0083000	UQCR-C1	0.000476206	-0.442437
FBtr0083001	UQCR-C1	0.000476206	-0.442437
FBtr0083442	CG5873	0.00114396	-0.563899
FBtr0083503	Prx3	0.000476206	-0.441771
FBtr0114354	snoRNA:Me28S-A774b	0.00185608	-0.652777
FBtr0331994	Peritrophin-15b	0.000405116	-0.423105
FBtr0299697	Mlp60A	0.00185608	-0.652565
FBtr0072334	Cpr60D	0.00217052	-0.686272
FBtr0074815	COX6B	0.00137961	-0.59311
FBtr0074816	COX6B	0.00137961	-0.59311
FBtr0074817	COX6B	0.00137961	-0.59311
FBtr0084797	CG11781	0.00114396	-0.559781
FBtr0333133	CR43916	0.000754551	-0.496633
FBtr0077623	RpS21	0.00159341	-0.617502
FBtr0084688	Rpb10	0.00244342	-0.708323
FBtr0077621	RpS21	0.00159341	-0.616584
FBtr0273293	RpS21	0.00159341	-0.616584
FBtr0273279	CG2680	0.000615417	-0.468008
FBtr0305282	CG43134	0.00217052	-0.679808
FBtr0307049	CG43134	0.00244342	-0.706448
FBtr0072405	RpL19	0.00185608	-0.646001
FBtr0072406	RpL19	0.00185608	-0.646001
FBtr0333868	CR43966	0.000941698	-0.526198
FBtr0305896	CG43167	0.00114396	-0.556356
FBtr0112480	CG34284	0.00185608	-0.645191
FBtr0070459	tko	0.00159341	-0.612595
FBtr0308831	tko	0.00159341	-0.612595
FBtr0081942	CG13318	0.00114396	-0.553982
FBtr0080516	CG15638	0.00217052	-0.675344
FBtr0071935	RpS24	0.00185608	-0.641732
FBtr0075220	CG7603	0.000754551	-0.490787
FBtr0074362	CG9673	0.000405116	-0.4156
FBtr0070148	RpL22	0.00159341	-0.606747
FBtr0303096	Scsalpha	0.000754551	-0.486991
FBtr0085607	CG15525	0.00217052	-0.667811
FBtr0072635	CG9119	0.00114396	-0.545459
FBtr0076032	RpL10Ab	0.00114396	-0.545138
FBtr0302135		0.00114396	-0.545138
FBtr0304648		0.00114396	-0.545138
FBtr0075369	Nplp3	0.00185608	-0.631961
FBtr0112477	CG34281	0.00296492	-0.736729
FBtr0075381	CG4933	0.00114396	-0.54408
FBtr0309300	CR43471	0.00159341	-0.601286
FBtr0070924	ND-B16,6	0.00114396	-0.543745
FBtr0330023	CR43734	0.00296492	-0.736217
FBtr0072343	Nurf-38	0.000941698	-0.513364
FBtr0273253	Nurf-38	0.000941698	-0.513364
FBtr0100871	mt:tRNA:A	0.00579274	-0.938992
FBtr0083174	Acyp2	0.00159341	-0.600375
FBtr0085601	RpS28a	0.00217052	-0.661605
FBtr0078647	ECSIT	0.00114396	-0.542098
FBtr0333072	CG8519	0.00244342	-0.687108
FBtr0083328	NPF	0.000476206	-0.424294
FBtr0331685	NPF	0.000476206	-0.424294
FBtr0331686	NPF	0.000476206	-0.424294
FBtr0331385	CG14818	0.00114396	-0.541142
FBtr0072289	CG13578	0.00114396	-0.541139
FBtr0074860	obst-F	0.00296492	-0.732054
FBtr0114541	St1	0.000615417	-0.453511
FBtr0070990	ND-ASHI	0.00114396	-0.540043
FBtr0070364	CG14818	0.00114396	-0.539744
FBtr0089869	CG3566	0.00159341	-0.595804
FBtr0089870	CG3566	0.00159341	-0.595804
FBtr0305177	CG3566	0.00159341	-0.595804
FBtr0085390	CG11899	0.00217052	-0.657189
FBtr0075432	CG13041	0.00322892	-0.749152
FBtr0087748	CG10799	0.00185608	-0.622697
FBtr0084488	snRNA:U1:95Cb	0.00410704	-0.815657
FBtr0088816	Obp44a	0.000941698	-0.506834
FBtr0079701	Bace	0.00114396	-0.536255
FBtr0080107	CG17107	0.00579274	-0.927122
FBtr0087643	CG6543	0.00137961	-0.566689
FBtr0087644	CG6543	0.00137961	-0.566689
FBtr0076879	Srp19	0.00244342	-0.679355
FBtr0076518	CG13314	0.00217052	-0.652262
FBtr0084742	CG13634	0.00579274	-0.924134
FBtr0306710	CR43274	0.00410704	-0.811254
FBtr0332018	CR43804	0.00185608	-0.619185
FBtr0088809	CG8708	0.000754551	-0.473095
FBtr0081184	CG15170	0.000476206	-0.417801
FBtr0072608	CG32483	0.000941698	-0.502924
FBtr0086294	Obp57a	0.000941698	-0.502671
FBtr0299803	Cpr57A	0.00322892	-0.741275
FBtr0299804	Obp57d	0.00322892	-0.741275
FBtr0074701	Obp18a	0.000615417	-0.445354
FBtr0333910	RpL10	0.00114396	-0.530524
FBtr0299869	RpL10	0.00114396	-0.530507
FBtr0299870	RpL10	0.00114396	-0.530507
FBtr0112532	CG34330	0.00137961	-0.56103
FBtr0307341	CG31086	0.000941698	-0.501189
FBtr0077978	CG5126	0.000405116	-0.398461
FBtr0080128	CG7294	0.00244342	-0.671271
FBtr0331777	CG14455	0.00322892	-0.737733
FBtr0072339	ATPsynF	0.00137961	-0.559147
FBtr0072340	ATPsynF	0.00137961	-0.559147
FBtr0070189	CG3706	0.000615417	-0.443207
FBtr0087078	Sod2	0.000754551	-0.468592
FBtr0071543	Cht4	0.000754551	-0.468313
FBtr0300450		0.00114396	-0.527467
FBtr0100479	Gapdh1	0.00114396	-0.526763
FBtr0088903	Gapdh1	0.00114396	-0.526746
FBtr0302551	CG32856	0.00159341	-0.582255
FBtr0072759	CG13919	0.00159341	-0.58215
FBtr0077792	CG3597	0.000405116	-0.395422
FBtr0330667	CG3597	0.000405116	-0.395422
FBtr0087953	CG13154	0.00322892	-0.732928
FBtr0076065	CG11570	0.00579274	-0.908155
FBtr0306793	CG11570	0.00579274	-0.908155
FBtr0079676	CheA29a	0.00114396	-0.523529
FBtr0307066	CG8708	0.000754551	-0.464266
FBtr0307067	CG8708	0.000754551	-0.464266
FBtr0114274	CR41606	0.00114396	-0.522889
FBtr0082204	CG12811	0.000941698	-0.494094
FBtr0078959	CG9780	0.000302599	-0.364784
FBtr0303233	CG13314	0.00217052	-0.636818
FBtr0307120	CR43364	0.00296492	-0.706423
FBtr0087202	CG8320	0.00114396	-0.520224
FBtr0334095	CR43988	0.00114396	-0.519381
FBtr0308946	CR33294	0.000476206	-0.407058
FBtr0085810	lox	0.00137961	-0.548964
FBtr0321275	CR43697	0.000754551	-0.460049
FBtr0083084	mRpL9	0.00114396	-0.518149
FBtr0114206	CR40613	0.0043336	-0.801246
FBtr0088083	wal	0.00114396	-0.517019
FBtr0070159	CG13364	0.00185608	-0.599626
FBtr0087557	Obp50a	0.00185608	-0.599359
FBtr0087558	Obp50a	0.00185608	-0.599359
FBtr0301004	CG34150	0.00159341	-0.570976
FBtr0088082	wal	0.00114396	-0.51602
FBtr0310482	RpL13	0.00159341	-0.570172
FBtr0100164	RpL13	0.00159341	-0.570146
FBtr0074499	CR32496	0.00217052	-0.629014
FBtr0079888	RpL13	0.00159341	-0.570098
FBtr0088403	mRpL42	0.00244342	-0.653511
FBtr0304041	mRpL42	0.00244342	-0.653511
FBtr0305670		0.00244342	-0.653511
FBtr0086337	Obp56i	0.000754551	-0.457232
FBtr0114345	snoRNA:Me28S-C3351	0.00185608	-0.597124
FBtr0078172	Spn77Bc	0.000267982	-0.349116
FBtr0331816	Spn77Bc	0.000267982	-0.349116
FBtr0083239	CG32856	0.00159341	-0.568811
FBtr0332549	CR43847	0.00114396	-0.513954
FBtr0084186	CG6028	0.00114396	-0.513867
FBtr0081089	RpS26	0.00185608	-0.595333
FBtr0081090	RpS26	0.00185608	-0.595333
FBtr0081091	RpS26	0.00185608	-0.594696
FBtr0331455	RpS26	0.00185608	-0.594696
FBtr0078316	CG33054	0.00185608	-0.593389
FBtr0300352	CG14777	0.00159341	-0.56499
FBtr0075460	l(3)72Dr	0.000476206	-0.400626
FBtr0110879	CG34132	0.00217052	-0.623264
FBtr0078333	CG10587	0.000476206	-0.399978
FBtr0333286	CG10587	0.000476206	-0.399978
FBtr0100038	IM14	0.00410704	-0.774549
FBtr0329837		0.000615417	-0.427737
FBtr0087401	CG8093	0.00137961	-0.538854
FBtr0308492	CG43396	0.000476206	-0.398848
FBtr0087400	mRpL41	0.00159341	-0.561878
FBtr0305985	Nurf-38	0.000941698	-0.480179
FBtr0084466	SdhD	0.00185608	-0.588419
FBtr0112408	CG34215	0.00217052	-0.618544
FBtr0075129	CheA75a	0.00185608	-0.587942
FBtr0081564	CG31248	0.000476206	-0.397291
FBtr0088153	Tapdelta	0.00114396	-0.506139
FBtr0080859	jhamt	0.000941698	-0.478123
FBtr0083465	CG14327	0.00244342	-0.641541
FBtr0112379	Rpb12	0.00217052	-0.616627
FBtr0329831	CR43718	0.000941698	-0.476862
FBtr0078052	CG33127	0.00114396	-0.503915
FBtr0083547	CG14315	0.00114396	-0.503569
FBtr0082372	SdhC	0.000754551	-0.444879
FBtr0078598	Osi8	0.00114396	-0.500894
FBtr0075513	CG17026	0.00185608	-0.580362
FBtr0088505	l(2)k10201	0.00159341	-0.553099
FBtr0301626	mRpS35	0.00159341	-0.552436
FBtr0086714	mRpS28	0.00159341	-0.552234
FBtr0083569	CG18598	0.00159341	-0.552233
FBtr0073657	CG1463	0.000754551	-0.442577
FBtr0077154	CG10635	0.00217052	-0.607887
FBtr0299853	CG42336	0.00114396	-0.497971
FBtr0303157	CG42336	0.00114396	-0.497971
FBtr0077435	Dim1	0.00217052	-0.607148
FBtr0302588	CG5160	0.00114396	-0.497634
FBtr0087911	CG13160	0.00137961	-0.524917
FBtr0332250	CG13160	0.00137961	-0.524917
FBtr0084968	CG14543	0.00217052	-0.605209
FBtr0073965	CG15027	0.00159341	-0.548219
FBtr0072844	SCOT	0.00114396	-0.495646
FBtr0333431	SCOT	0.00114396	-0.495646
FBtr0308229	CG13810	0.000941698	-0.467885
FBtr0079442	CG15818	0.00137961	-0.523643
FBtr0075666	CG18581	0.00296492	-0.669799
FBtr0079724	RpS13	0.00185608	-0.572822
FBtr0100541	RpS13	0.00185608	-0.572822
FBtr0088019	OSCP1	0.00114396	-0.49358
FBtr0331564	ND-39	0.00137961	-0.521621
FBtr0081378	CG10651	0.000476206	-0.386281
FBtr0089560	Sardh	0.00410704	-0.748078
FBtr0078201	ND-39	0.00137961	-0.519981
FBtr0081038	CG17681	0.00137961	-0.518846
FBtr0071059	CG32726	0.00114396	-0.490371
FBtr0082112	CG16790	0.000754551	-0.435224
FBtr0332807	CG16790	0.000754551	-0.435224
FBtr0331278		0.00159341	-0.541515
FBtr0073948	CG14410	0.00137961	-0.518065
FBtr0079699	Dh31	0.00137961	-0.517922
FBtr0079700	Dh31	0.00137961	-0.517922
FBtr0083675	CG31226	0.00217052	-0.596842
FBtr0083676	CG31226	0.00217052	-0.596842
FBtr0299531	CG34290	0.00185608	-0.56718
FBtr0332268	CG43829	0.000754551	-0.43342
FBtr0306321	CR43259	0.000754551	-0.433208
FBtr0075665	CG12310	0.00322892	-0.680387
FBtr0079870	CG4036	0.00185608	-0.564473
FBtr0303447	CG4036	0.00185608	-0.564473
FBtr0332077	CG11279	0.000754551	-0.431859
FBtr0088541	CG12929	0.00244342	-0.617071
FBtr0113060	CG12929	0.00244342	-0.617071
FBtr0087921	Cpr49Af	0.00579274	-0.840541
FBtr0321315	CG43711	0.00579274	-0.840541
FBtr0074818	CG14185	0.00159341	-0.536993
FBtr0089424		0.00185608	-0.562005
FBtr0113742	RpL15	0.00159341	-0.535343
FBtr0113743	RpL15	0.00159341	-0.535343
FBtr0113744	RpL15	0.00159341	-0.535343
FBtr0301801	RpL15	0.00159341	-0.535343
FBtr0308333	RpL15	0.00159341	-0.535343
FBtr0308334	RpL15	0.00159341	-0.535343
FBtr0308335	RpL15	0.00159341	-0.535343
FBtr0308336	RpL15	0.00159341	-0.535343
FBtr0302055	CG17169	0.00159341	-0.535168
FBtr0299854	CG42336	0.00137961	-0.511965
FBtr0300459	CG31909	0.00322892	-0.67476
FBtr0300460	CG31909	0.00322892	-0.67476
FBtr0077013	CG13299	0.00296492	-0.655021
FBtr0077181	CG10674	0.00185608	-0.560941
FBtr0086465	Ir56b	0.00579274	-0.835407
FBtr0074712	ND-18	0.00114396	-0.483139
FBtr0079557	Spn28Db	0.000754551	-0.428571
FBtr0070954	l(1)G0255	0.00114396	-0.482573
FBtr0299856	CG42336	0.00137961	-0.510203
FBtr0112384	CG34191	0.00185608	-0.558742
FBtr0072843	SCOT	0.00114396	-0.481677
FBtr0111304	CR41440	0.00159341	-0.532331
FBtr0073721	CG2200	0.00114396	-0.481315
FBtr0081691	Ccp84Aa	0.00185608	-0.557907
FBtr0114539	CG5172	0.00579274	-0.829539
FBtr0072172	eIF-5A	0.00159341	-0.529534
FBtr0072173	eIF-5A	0.00159341	-0.529534
FBtr0087390	CG8157	0.00244342	-0.607466
FBtr0305650	CG42259	0.00244342	-0.606406
FBtr0072805	RpL23A	0.00114396	-0.478123
FBtr0333422		0.00159341	-0.528437
FBtr0088657	Tom7	0.00244342	-0.604623
FBtr0088226	RpS15Ab	0.00185608	-0.552861
FBtr0306325		0.00217052	-0.581097
FBtr0081577	CG10050	0.000754551	-0.422808
FBtr0113515	snoRNA:Psi28S-2444	0.00185608	-0.55242
FBtr0332194	mRpS7	0.00185608	-0.551652
FBtr0091623	snoRNA:Psi28S-2876	0.00244342	-0.602919
FBtr0080007	mRpS7	0.00185608	-0.551337
FBtr0300668	CG42521	0.00217052	-0.579183
FBtr0073506	Spase25	0.000302599	-0.331472
FBtr0303413	CG4053	0.00296492	-0.642211
FBtr0073392	CG15203	0.000941698	-0.44811
FBtr0074027	RpL37a	0.00159341	-0.523695
FBtr0330403	RpL37a	0.00159341	-0.52348
FBtr0078783		0.00217052	-0.577254
FBtr0309510	CR43485	0.00217052	-0.576748
FBtr0075824	CG10116	0.00159341	-0.522527
FBtr0304888	CG43101	0.00114396	-0.472256
FBtr0083222	CG10264	0.00217052	-0.576021
FBtr0088748	Mal-A4	0.00114396	-0.471915
FBtr0074769	CG14219	0.00322892	-0.657788
FBtr0306284	CG43232	0.00244342	-0.597584
FBtr0072090	CG11300	0.00296492	-0.637756
FBtr0290130	CG6910	0.00159341	-0.519672
FBtr0333382	CG6910	0.00159341	-0.51964
FBtr0075663	CG18649	0.00322892	-0.655127
FBtr0333874	CG18649	0.00322892	-0.655127
FBtr0091951	pncr009:3L	0.00159341	-0.517083
FBtr0333306	Psf3	0.00114396	-0.467498
FBtr0087873	CG30053	0.00217052	-0.570175
FBtr0086533	RpL11	0.00185608	-0.541824
FBtr0070915	RpL7A	0.00159341	-0.516438
FBtr0070916	RpL7A	0.00159341	-0.516438
FBtr0078708	CG12171	0.00114396	-0.466694
FBtr0077781	CG3528	0.00159341	-0.515137
FBtr0072355	CG4563	0.000476206	-0.364183
FBtr0082982	CG31313	0.00322892	-0.647613
FBtr0306315	CR43256	0.00322892	-0.647415
FBtr0079037	CG31917	0.00217052	-0.564912
FBtr0301130	Tfb5	0.00217052	-0.564912
FBtr0086067	CG30438	0.000302599	-0.323364
FBtr0086068	CG30438	0.000302599	-0.323364
FBtr0306282	CG43230	0.00217052	-0.563539
FBtr0077179	CG10672	0.00244342	-0.585761
FBtr0082884	Mst87F	0.00296492	-0.625147
FBtr0302453	CG8331	0.00185608	-0.53467
FBtr0087525	CG8331	0.00185608	-0.533386
FBtr0070749	dhd	0.00410704	-0.697323
FBtr0080006	CG5096	0.000302599	-0.320553
FBtr0085425	CG2006	0.00185608	-0.531613
FBtr0091853	His1:CG33849	0.00410704	-0.696003
FBtr0072437	CG12848	0.00185608	-0.531114
FBtr0310371	CG12848	0.00185608	-0.531114
FBtr0113568	snoRNA:Psi28S-1135f	0.00137961	-0.483484
FBtr0113572	snoRNA:Psi28S-1135d	0.00137961	-0.483158
FBtr0113253		0.00322892	-0.636781
FBtr0113575	snoRNA:Psi28S-1135a	0.00137961	-0.48293
FBtr0113570	snoRNA:Psi28S-1135e	0.00137961	-0.482848
FBtr0113573	snoRNA:Psi28S-1135c	0.00137961	-0.482782
FBtr0113569	snoRNA:Psi18S-1854b	0.00137961	-0.482716
FBtr0113571	snoRNA:Psi18S-1854a	0.00137961	-0.482585
FBtr0079559	CG7102	0.00217052	-0.556301
FBtr0113567	snoRNA:Psi18S-1854c	0.00137961	-0.482373
FBtr0113574	snoRNA:Psi28S-1135b	0.00137961	-0.482259
FBtr0305335	CG18672	0.000615417	-0.382571
FBtr0085007	CR31084	0.00410704	-0.692021
FBtr0079946	RpL7	0.00159341	-0.503416
FBtr0082749	CheA87a	0.00185608	-0.528102
FBtr0070953	l(1)G0255	0.00114396	-0.455122
FBtr0085804	RpL6	0.00159341	-0.502982
FBtr0085805	RpL6	0.00159341	-0.502982
FBtr0084487	snRNA:U1:95Cc	0.00410704	-0.689868
FBtr0074406	RpS5a	0.00159341	-0.501267
FBtr0331940	kappaTry	0.00137961	-0.479545
FBtr0332004	CG43800	0.00296492	-0.613744
FBtr0332005	CG43800	0.00296492	-0.613744
FBtr0079744	LManIII	0.0043336	-0.701931
FBtr0077630	CG31950	0.00217052	-0.552215
FBtr0082121	mRpL47	0.00159341	-0.500392
FBtr0087891	Ak6	0.00159341	-0.500233
FBtr0086425	5SrRNA:CR33433	0.00829816	-0.903884
FBtr0086965	tRNA:CR30232	0.00829816	-0.903884
FBtr0075585	Eig71Ee	0.00829816	-0.903884
FBtr0070979	tRNA:CR32740	0.00829816	-0.903884
FBtr0082834	tRNA:CR31588	0.00829816	-0.903884
FBtr0082836	tRNA:CR31331	0.00829816	-0.903884
FBtr0086835	tRNA:CR30231	0.00829816	-0.903884
FBtr0086898	tRNA:CR30333	0.00829816	-0.903884
FBtr0310389	CG43667	0.00829816	-0.903884
FBtr0303309	CR16735	0.00829816	-0.903884
FBtr0273221	CG10597	0.00829816	-0.903884
FBtr0290293	Ir94f	0.00829816	-0.903884
FBtr0086431	5SrRNA:CR33439	0.00829816	-0.903884
FBtr0086411	5SrRNA:CR33419	0.00829816	-0.903884
FBtr0309979	CR43624	0.00829816	-0.903884
FBtr0074398		0.00829816	-0.903884
FBtr0075978	CG32102	0.00829816	-0.903884
FBtr0310202	CG43220	0.00829816	-0.903884
FBtr0080965	CG31750	0.00829816	-0.903884
FBtr0091847	His1:CG33843	0.00410704	-0.686644
FBtr0089291	Wnt4	0.00322892	-0.629607
FBtr0299571	CG42259	0.00217052	-0.550458
FBtr0081173	CG17572	0.000941698	-0.426034
FBtr0091642	snoRNA:Or-CD10	0.00244342	-0.571816
FBtr0112487	CG34291	0.00410704	-0.684515
FBtr0085625	mRpS18C	0.00244342	-0.571265
FBtr0080830	c(2)M	0.00159341	-0.49732
FBtr0073205	dib	0.00159341	-0.497191
FBtr0077904	CG17652	0.000754551	-0.399007
FBtr0079805	CG13110	0.00296492	-0.608236
FBtr0091850	His1:CG33846	0.00410704	-0.681347
FBtr0083443	CG14330	0.00114396	-0.447921
FBtr0300214	ksh	0.00244342	-0.567769
FBtr0077302	Obp19b	0.00244342	-0.567499
FBtr0081584	Mst84Da	0.00322892	-0.62357
FBtr0086480	Obp56b	0.00410704	-0.678953
FBtr0080889	Cyt-c-p	0.00185608	-0.517865
FBtr0301665	Try29F	0.00296492	-0.604529
FBtr0091808	His1:CG33804	0.00410704	-0.675937
FBtr0084287	CG33093	0.00296492	-0.602284
FBtr0332918	CG18327	0.000476206	-0.348695
FBtr0306910	CG43326	0.00244342	-0.563852
FBtr0309178	CG43447	0.00410704	-0.675352
FBtr0309749	snoRNA:Psi28S-2996	0.00137961	-0.469625
FBtr0112490		0.00114396	-0.443107
FBtr0091838	His1:CG33834	0.00410704	-0.672954
FBtr0082576	GstD11	0.00159341	-0.489519
FBtr0073540	e(y)2	0.00217052	-0.539074
FBtr0334112	CR43995	0.00244342	-0.560482
FBtr0310484	CR43684	0.00296492	-0.598024
FBtr0070383	CG3835	0.000476206	-0.346248
FBtr0091959	pncr015:3L	0.00296492	-0.597939
FBtr0083432	CG31418	0.00137961	-0.467064
FBtr0333542	mRpL48	0.00217052	-0.538129
FBtr0083269	CG6901	0.000476206	-0.34582
FBtr0084454	Plip	0.00217052	-0.537517
FBtr0332397	CG43841	0.00217052	-0.537337
FBtr0086406	5SrRNA:CR33414	0.00831518	-0.879405
FBtr0086369	5SrRNA:CR33377	0.00831518	-0.879405
FBtr0091868	His1:CG33864	0.00410704	-0.668093
FBtr0333567	Hexo1	0.000941698	-0.415356
FBtr0072414	CG30427	0.00137961	-0.464905
FBtr0073235	Hexo1	0.000941698	-0.415304
FBtr0073237	Hexo1	0.000941698	-0.415304
FBtr0300774	Hexo1	0.000941698	-0.415304
FBtr0112514	CG34316	0.00244342	-0.555955
FBtr0085312		0.00159341	-0.484607
FBtr0078377	CG7172	0.00244342	-0.555901
FBtr0085723	Npc2g	0.00137961	-0.463128
FBtr0303005	CG11349	0.00829816	-0.87361
FBtr0070565	CG14418	0.00829816	-0.87361
FBtr0332495	CG14418	0.00829816	-0.87361
FBtr0075574	Eig71Ei	0.00829816	-0.87361
FBtr0332123	Eig71Ei	0.00829816	-0.87361
FBtr0075572	Eig71Ed	0.00829816	-0.87361
FBtr0077578	CG15404	0.00829816	-0.87361
FBtr0082983	CG8087	0.00829816	-0.87361
FBtr0073870	tRNA:S7:12Eg	0.00829816	-0.87361
FBtr0073885	tRNA:S7:12Ed	0.00829816	-0.87361
FBtr0077142	tRNA:S7:64D	0.00829816	-0.87361
FBtr0077577	tRNA:S7:23Eb	0.00829816	-0.87361
FBtr0077613	tRNA:S7:23Ea	0.00829816	-0.87361
FBtr0073866	tRNA:S774:12Ef	0.00829816	-0.87361
FBtr0073886	tRNA:S774:12Ec	0.00829816	-0.87361
FBtr0088109	CR30029	0.00829816	-0.87361
FBtr0082957	CG14852	0.00829816	-0.87361
FBtr0308058	CG43391	0.00829816	-0.87361
FBtr0073784	Cpr12A	0.00829816	-0.87361
FBtr0303851	CG42832	0.00829816	-0.87361
FBtr0302995	CG42713	0.00829816	-0.87361
FBtr0333773	CR43962	0.00829816	-0.87361
FBtr0072840	tRNA:CR32312	0.00829816	-0.87361
FBtr0332183	OS9	0.00185608	-0.506528
FBtr0300185	CG7231	0.000754551	-0.387594
FBtr0079696	mRpL51	0.00217052	-0.531841
FBtr0306293	Npc2g	0.00137961	-0.460433
FBtr0305048	CG43117	0.0043336	-0.673153
FBtr0114565	GstD11	0.00159341	-0.480077
FBtr0086214	GNBP-like3	0.00296492	-0.587379
FBtr0086328	Obp56f	0.00185608	-0.501768
FBtr0080241	CG31706	0.00185608	-0.500888
FBtr0079500	Acp1	0.00410704	-0.655862
FBtr0071534	Cht8	0.00137961	-0.456525
FBtr0075584	Eig71Ef	0.00579274	-0.744962
FBtr0302998	CG42716	0.00831518	-0.860532
FBtr0306728	CR43283	0.00831518	-0.860532
FBtr0077009	CG10163	0.00410704	-0.652771
FBtr0302804		0.000615417	-0.360135
FBtr0085745	l(3)03670	0.00137961	-0.453518
FBtr0112449	Blos3	0.00244342	-0.543351
FBtr0070381	CG3835	0.000476206	-0.335421
FBtr0070382	CG3835	0.000476206	-0.335421
FBtr0079897	Cpr30F	0.00829816	-0.854714
FBtr0303428	CG42782	0.00185608	-0.495642
FBtr0084900	CG5039	0.00185608	-0.494675
FBtr0074880	CG15881	0.00185608	-0.494615
FBtr0079531	CG7231	0.000941698	-0.402405
FBtr0300184	CG7231	0.000941698	-0.402405
FBtr0306336	CG7231	0.000941698	-0.402405
FBtr0079468	CG5160	0.00185608	-0.492487
FBtr0303204	CG34338	0.00831518	-0.848641
FBtr0075887	CG11279	0.000941698	-0.400716
FBtr0082324	Sodh-2	0.00159341	-0.46856
FBtr0087140	CG30100	0.00217052	-0.516929
FBtr0299971	CG42372	0.00217052	-0.516929
FBtr0084151	dnd	0.00244342	-0.537378
FBtr0301734	Blos1	0.00185608	-0.49045
FBtr0076149	CG33270	0.00410704	-0.642044
FBtr0083608	CG7168	0.00159341	-0.465809
FBtr0076828	CG32374	0.00831518	-0.842392
FBtr0304177	</td	0.00831518	-0.842392
FBtr0076191	Cpr67Fa1	0.00829816	-0.840813
FBtr0076990	Lcp65Ad	0.00829816	-0.840813
FBtr0333581	Lcp65Ad	0.00829816	-0.840813
FBtr0073288	mRpS6	0.00296492	-0.569725
FBtr0306093	mRpS6	0.00296492	-0.569725
FBtr0076229	Sod	0.00159341	-0.46513
FBtr0333559	Sod	0.00159341	-0.46513
FBtr0076992	Lcp65Ab2	0.00831518	-0.841296
FBtr0076994	Lcp65Ab1	0.00831518	-0.841296
FBtr0310114	Gr22d	0.00831518	-0.841296
FBtr0304267	</td	0.00831518	-0.841296
FBtr0070195	CG3713	0.000754551	-0.372764
FBtr0070253	CG14777	0.00244342	-0.532597
FBtr0073228	CG1265	0.000754551	-0.372449
FBtr0091748	primo-1	0.00217052	-0.511768
FBtr0082318	CG31373	0.00244342	-0.532028
FBtr0083508	Pxt	0.00322892	-0.584951
FBtr0273416	CG32335	0.00296492	-0.567914
FBtr0302580	CG34245	0.00217052	-0.511611
FBtr0073140	CG14974	0.00296492	-0.565265
FBtr0332073		0.00296492	-0.565265
FBtr0080064	CG5390	0.00217052	-0.508705
FBtr0079646	CSN8	0.00159341	-0.460182
FBtr0086325	CG16898	0.000405116	-0.312773
FBtr0306709	CR43275	0.00410704	-0.631835
FBtr0076196	Fad2	0.00831518	-0.831287
FBtr0076096	Sgs3	0.00831518	-0.831287
FBtr0076735	mRpL36	0.00244342	-0.52671
FBtr0081423	CG31674	0.000754551	-0.36774
FBtr0309068	CR43434	0.00217052	-0.504821
FBtr0076830	CG7548	0.00829816	-0.826717
FBtr0071398	CG32695	0.00185608	-0.479741
FBtr0086139	Zip42C,1	0.00159341	-0.456631
FBtr0083281	CG5903	0.00159341	-0.455272
FBtr0084127	CG31233	0.00244342	-0.521635
FBtr0078768	mRpL44	0.00244342	-0.521472
FBtr0084988	CG31323	0.00114396	-0.410122
FBtr0307505	CG31076	0.00137961	-0.433711
FBtr0075496	CG13074	0.00322892	-0.5715
FBtr0309517	CR43490	0.00217052	-0.499801
FBtr0073775	Tim9a	0.00296492	-0.553689
FBtr0309615	mir-4917	0.00831518	-0.81662
FBtr0079560	SmE	0.00244342	-0.51703
FBtr0082158	MtnA	0.00593537	-0.711511
FBtr0089034	Tsp42En	0.00159341	-0.449966
FBtr0310656	CG42489	0.00410704	-0.618045
FBtr0070291		0.00217052	-0.49583
FBtr0079280	CG9500	0.00114396	-0.406421
FBtr0073899	CG11590	0.00244342	-0.515206
FBtr0332415	CG8353	0.000615417	-0.340946
FBtr0070289	sta	0.00217052	-0.495432
FBtr0070290	sta	0.00217052	-0.495432
FBtr0077876	CG14352	0.00185608	-0.470937
FBtr0300407	CG34034	0.00244342	-0.514881
FBtr0087578	mRpS16	0.00244342	-0.514756
FBtr0310367		0.00244342	-0.514756
FBtr0310368		0.00244342	-0.514756
FBtr0088182	CG9067	0.00217052	-0.494241
FBtr0084933	CG4743	0.00185608	-0.46988
FBtr0331981	Orcokinin	0.00114396	-0.404428
FBtr0071520	CG9344	0.00244342	-0.512702
FBtr0078769	RpL35A	0.00244342	-0.512517
FBtr0100006	CG33965	0.00159341	-0.446531
FBtr0304566	CG42827	0.00217052	-0.492179
FBtr0300441	CG42489	0.00410704	-0.61277
FBtr0303834	CG42827	0.00217052	-0.491618
FBtr0332725	CG8560	0.00244342	-0.5111
FBtr0077717	Taf10	0.00217052	-0.490105
FBtr0305597		0.00322892	-0.560175
FBtr0074549	Him	0.0043336	-0.621807
FBtr0076868	CG8560	0.00217052	-0.489102
FBtr0087043	CG6421	0.00296492	-0.542542
FBtr0074343	CG13002	0.00296492	-0.542271
FBtr0302487	CG10738	0.00159341	-0.442435
FBtr0302488	CG10738	0.00159341	-0.442435
FBtr0304791	CG10738	0.00159341	-0.442435
FBtr0304792	CG10738	0.00159341	-0.442435
FBtr0300670	CG15870	0.00244342	-0.507463
FBtr0111163	CG40045	0.00217052	-0.487925
FBtr0304740	CG40045	0.00217052	-0.487925
FBtr0331585	CG40045	0.00217052	-0.487925
FBtr0331586	CG40045	0.00217052	-0.487925
FBtr0071391	CG9691	0.00322892	-0.557767
FBtr0071392	CG9691	0.00322892	-0.557767
FBtr0331772	CR43785	0.00322892	-0.556085
FBtr0331773	CR43785	0.00322892	-0.556085
FBtr0306291	CR43238	0.00159341	-0.440327
FBtr0076928	Cpr65Eb	0.00829816	-0.795788
FBtr0079595	CG14277	0.00114396	-0.39824
FBtr0079098	CG31648	0.00137961	-0.42118
FBtr0306844	CR43309	0.00410704	-0.604462
FBtr0082280	CG14687	0.00137961	-0.420542
FBtr0113510	snoRNA:Me28S-G2703c	0.00410704	-0.604077
FBtr0304002	CG42489	0.0043336	-0.614761
FBtr0113305	CG14507	0.00185608	-0.460032
FBtr0082521	CG6950	0.00185608	-0.459838
FBtr0290247	CG32448	0.00296492	-0.536256
FBtr0082522	CG6950	0.00185608	-0.459181
FBtr0091844	His1:CG33840	0.00593537	-0.690839
FBtr0085461	CG7593	0.00217052	-0.482584
FBtr0078843	CG12589	0.00322892	-0.551446
FBtr0082901	CG31326	0.00217052	-0.482164
FBtr0299872	CG30441	0.00296492	-0.535172
FBtr0082520	CG6950	0.00185608	-0.458357
FBtr0082519	CG6950	0.00185608	-0.458261
FBtr0331632	CG4592	0.000476206	-0.309607
FBtr0085759	mRpL32	0.00217052	-0.481688
FBtr0332511	CR43852	0.00410704	-0.59964
FBtr0086211	ubl	0.00410704	-0.599357
FBtr0072622	CG9205	0.00217052	-0.478782
FBtr0086134	CG9436	0.00114396	-0.392274
FBtr0082705	CG11668	0.00217052	-0.478238
FBtr0073818	CG11134	0.00217052	-0.477873
FBtr0331708	CG11134	0.00217052	-0.477873
FBtr0085024	Pdf	0.00159341	-0.432851
FBtr0079351	CG10399	0.00159341	-0.432465
FBtr0100880	mt:ND4L	0.00579274	-0.675563
FBtr0082506	CG18547	0.00296492	-0.529025
FBtr0072193	CG30172	0.00185608	-0.452804
FBtr0091826	His1:CG33822	0.00593537	-0.681363
FBtr0332253	CR43810	0.00322892	-0.54382
FBtr0079879	CG4592	0.000476206	-0.305694
FBtr0329936	Tsp42En	0.00185608	-0.451987
FBtr0079403	Sem1	0.00322892	-0.543355
FBtr0112364	CG34173	0.00217052	-0.474797
FBtr0080465	CG6523	0.00244342	-0.493234
FBtr0310497	CG33137	0.00322892	-0.542296
FBtr0072121	CG3906	0.00185608	-0.450933
FBtr0087852	mRpL18	0.00322892	-0.540505
FBtr0112444	CG34250	0.00296492	-0.524698
[truncated: 3,942 more rows]

## Sheet: fungi10CFU
FBtr	Gene Symbol	fung_max_FDR	fung_max_lgFC
FBgn0033067	CG11211	0.0172226	-0.767977
FBgn0039299	CG11854	0.000180509	1.16139
FBgn0039203	CG13618	0.0113942	0.586061
FBgn0030595	CG14406	0.0149718	0.849096
FBgn0033274	CG14757	0.0208661	-0.614731
FBgn0040734	CG15065	0.0465848	1.02382
FBgn0054026	CG34026	0.0043109	-0.654107
FBgn0031418	CG3609	0.0185623	-0.593972
FBgn0040349	CG3699	0.00672883	-0.656055
FBgn0262531	CG43085	0.0113942	1.34909
FBgn0037996	CG4830	1.66667e-05	-2.44192
FBgn0031913	CG5958	0.0408734	-0.557139
FBgn0029831	CG5966	0.0295233	-0.525819
FBgn0039471	CG6295	0.0043109	-0.810417
FBgn0033999	CG8093	0.0043109	-0.646605
FBgn0035189	CG9119	0.0172226	-0.618683
FBgn0032889	CG9331	0.0140934	-0.5431
FBgn0032507	CG9377	7.59529e-07	-1.83126
FBgn0030773	CG9676	0.0114544	-0.737739
FBgn0267910	CR34335	0.0116567	-1.09638
FBgn0263767	CR43684	0.0331596	0.633036
FBgn0015035	Cyp4e3	9.86918e-20	1.99025
FBgn0033065	Cyp6w1	0.00103754	-1.17059
FBgn0283461	Drs	0.000869811	0.781999
FBgn0020906	Jon25Bi	1.26049e-09	-2.83161
FBgn0031654	Jon25Bii	6.51962e-09	-2.57573
FBgn0031653	Jon25Biii	0.00254062	-0.707677
FBgn0003358	Jon99Ci	2.81129e-11	-1.02645
FBgn0003356	Jon99Cii	0.00231195	-0.835726
FBgn0003357	Jon99Ciii	1.13799e-05	-0.901178
FBgn0039778	Jon99Fi	3.59229e-14	-5.25167
FBgn0023495	Lip3	0.00302607	-1.25167
FBgn0002564	Lsp1gamma	1.67412e-06	-1.99886
FBgn0002571	Mal-A3	0.0043109	-0.631775
FBgn0032382	Mal-B2	0.00111065	-0.840741
FBgn0267910	Oatp58Db	0.0172226	0.763443
FBgn0034715	Sodh-1	0.0194851	-0.681857
FBgn0039298	to	0.00203339	1.18735
FBgn0032095	Toll-4	0.0265163	-0.985386
FBgn0015316	Try29F	5.39679e-06	1.45937

## Sheet: fungi100CFU
FBtr	Gene Symbol	fung_max_FDR	fung_max_lgFC
FBgn0000045	Act79B	0.038136	-0.479526
FBgn0000079	Amy-p	0.00356217	-0.55816
FBgn0000116	Argk	0.0247516	-0.533385
FBgn0000477	DNaseII	0.0088925	0.70544
FBgn0000492	Dr	0.0307083	0.748681
FBgn0001258	ImpL3	0.0427991	0.485926
FBgn0001285	Jon44E	0.0285109	-0.778661
FBgn0002564	Lsp1gamma	1.15445e-07	-2.32729
FBgn0002719	Men	0.0201732	-0.591244
FBgn0002869	MtnB	4.45976e-16	1.469
FBgn0002930	nec	0.00195284	0.649063
FBgn0003076	Pgm	0.00733729	-0.520234
FBgn0003356	Jon99Cii	4.10719e-06	-0.974299
FBgn0003357	Jon99Ciii	1.62869e-11	-1.18891
FBgn0003358	Jon99Ci	6.57543e-09	-0.883655
FBgn0003360	sesB	0.00335563	-0.629028
FBgn0004429	LysP	0.000770519	0.87163
FBgn0004507	GlyP	0.0342196	-0.524598
FBgn0010388	Dro	6.17952e-05	2.75275
FBgn0010401	Os-C	8.0342e-76	-5.63364
FBgn0011293	a10	1.96391e-60	-5.22773
FBgn0011294	a5	3.38317e-49	-7.163
FBgn0014865	Mtk	3.32997e-07	3.7583
FBgn0015010	Ag5r	0.0306658	-0.603431
FBgn0015586	Acp76A	0.048581	-0.500453
FBgn0016715	Reg-2	0.0106529	-0.534108
FBgn0019929	Ser7	1.94337e-08	0.994685
FBgn0020277	lush	0.00151798	-1.09237
FBgn0020385	pug	0.0302428	-0.480813
FBgn0020906	Jon25Bi	0.000422756	-1.74696
FBgn0022355	Tsf1	0.000631929	0.710104
FBgn0023129	aay	0.0146383	0.551564
FBgn0023197	Jon74E	4.03242e-06	-0.767325
FBgn0023495	Lip3	0.00447384	-0.857547
FBgn0025583	IM2	1.85408e-59	2.73775
FBgn0025709	CG8083	9.21074e-07	0.847118
FBgn0026197	noe	0.0287948	-0.664324
FBgn0027552	CG10863	0.019681	-0.487334
FBgn0027584	CG4757	5.7768e-18	2.91567
FBgn0028583	lcs	0.0239078	-0.65607
FBgn0029831	CG5966	0.00869174	-0.552678
FBgn0030013	GIIIspla2	0.0353712	-0.667652
FBgn0030041	CG12116	0.00300153	0.573054
FBgn0030060	CG2004	0.00140759	0.719008
FBgn0030098	CG12057	0.00361255	2.2075
FBgn0030332	CG9360	0.0437535	-0.488962
FBgn0030482	CG1673	0.00197813	0.623537
FBgn0030608	Lsd-2	0.0200301	-0.484658
FBgn0030688	CG8952	0.00558424	-0.582568
FBgn0030968	CG7322	0.046719	-0.458985
FBgn0030981	CG14191	0.000801993	1.94127
FBgn0030993	Mec2	0.0104067	0.664216
FBgn0031097	obst-A	0.0408629	0.512106
FBgn0031109	Obp19a	5.26754e-29	-5.45695
FBgn0031417	CG3597	0.00766477	-0.596781
FBgn0031418	CG3609	0.00794303	-0.553524
FBgn0031428	CG9886	0.0342196	-0.562634
FBgn0031560	CG16713	0.00478673	0.58683
FBgn0031654	Jon25Bii	0.00576223	-1.30172
FBgn0031701	TotM	0.000319357	1.77128
FBgn0031800	CG9497	0.00224925	-0.630628
FBgn0031824	CG9547	0.0446839	-0.47836
FBgn0031860	CG11236	0.0178523	-0.558382
FBgn0031942	CG7203	0.0281198	-0.899029
FBgn0032049	Bace	0.0427991	-0.525086
FBgn0032079	CG31886	0.000489651	0.676673
FBgn0032095	Toll-4	0.0285109	-0.704627
FBgn0032144	CG17633	0.020584	-0.482739
FBgn0032265	CG18301	0.00381962	-0.632515
FBgn0032281	CG17107	0.00636518	1.07601
FBgn0032286	CG7300	0.0386087	0.488519
FBgn0032287	CG6415	0.00297655	-0.611647
FBgn0032381	Mal-B1	0.000199621	0.682017
FBgn0032387	CG16965	0.0072259	-0.660124
FBgn0032472	CG9928	0.046719	0.53193
FBgn0032685	CG10211	0.0153267	0.530053
FBgn0032810	CG13077	0.000103328	0.709601
FBgn0032835	CG16772	3.15478e-20	1.93205
FBgn0032889	CG9331	0.000305844	-0.624714
FBgn0032973	CG6675	0.0333678	0.725509
FBgn0033203	CG2070	5.44039e-07	-0.856066
FBgn0033250	CG14762	0.0015731	0.632623
FBgn0033321	CG8738	0.0404801	0.447529
FBgn0033366	Ance-4	6.69062e-05	-0.71129
FBgn0033391	CG8026	0.00485298	0.566936
FBgn0033593	Listericin	0.00161742	0.780837
FBgn0033697	Cyp6t3	0.0301001	-0.808154
FBgn0033774	CG12374	0.0362628	-0.855946
FBgn0033792	CG13325	0.0199446	-0.740256
FBgn0033853	CG6145	0.000813113	0.66017
FBgn0033978	Cyp6a23	0.00842763	-0.50864
FBgn0033999	CG8093	0.00822794	-0.526375
FBgn0034076	Jhedup	6.42256e-08	-1.50168
FBgn0034318	CG14500	1.58587e-05	-1.34175
FBgn0034328	IM23	1.14129e-49	4.08911
FBgn0034329	IM1	2.84879e-71	3.84702
FBgn0034331	CG15067	1.82153e-14	1.43116
FBgn0034415	CG15116	0.000100481	-1.50803
FBgn0034512	CG18067	3.18327e-15	1.96821
FBgn0034761	CG4250	3.33832e-07	1.12952
FBgn0034766	Obp59a	2.98116e-34	-6.88958
FBgn0035076	Ance-5	0.000236912	-0.741116
FBgn0035151	CG17129	0.0404801	0.630029
FBgn0035189	CG9119	0.000422756	-0.774886
FBgn0035216	CG9168	2.21263e-05	-0.736086
FBgn0035344	Cyp4d20	0.0460204	0.543701
FBgn0035429	CG12017	3.01783e-06	1.27426
FBgn0035539	slow	0.0012584	0.823115
FBgn0035544	CG15021	9.00742e-06	0.781234
FBgn0035610	LKR	0.019681	0.715866
FBgn0035929	CG13311	0.00254684	0.842103
FBgn0035933	CG13309	0.0213882	-0.470153
FBgn0035941	CG13313	2.66142e-09	1.96835
FBgn0035978	UGP	0.000171528	-0.697772
FBgn0036023	CG18179	0.0198777	-1.35387
FBgn0036110	Cpr67Fb	0.0486345	0.764183
FBgn0036262	CG6910	0.000183349	-0.705039
FBgn0036264	CG11529	6.45375e-08	1.40373
FBgn0036320	CG10943	1.97592e-07	-1.24469
FBgn0036381	CG8745	1.32896e-06	0.798874
FBgn0036419	CG13482	0.00673612	-0.655967
FBgn0036549	CG10516	0.046719	-0.570668
FBgn0036765	CG7408	1.23927e-07	0.985083
FBgn0036824	CG3902	0.00174206	-0.627673
FBgn0037166	CG11426	0.000571502	0.850566
FBgn0037288	CG14661	0.0354713	0.444617
FBgn0037324	Orco	7.44096e-08	-1.39715
FBgn0037396	CG11459	0.00576223	1.91814
FBgn0037788	CG3940	0.0464364	-0.464197
FBgn0037807	CG6293	0.0375202	-0.514831
FBgn0037936	CG6908	1.619e-05	-1.11326
FBgn0037996	CG4830	0.00219069	-1.42773
FBgn0038083	CG5999	0.000193331	-0.95314
FBgn0038250	CG3505	0.00222621	0.586178
FBgn0038299	Spn88Eb	0.000119761	1.29519
FBgn0038391	GATAe	1.5626e-05	0.808329
FBgn0038463	CG3534	0.00103333	-0.651794
FBgn0038631	CG7695	2.63998e-09	0.956907
FBgn0038702	CG3739	0.00121779	0.895579
FBgn0038732	CG11391	4.10543e-23	-3.37601
FBgn0038930	CG5778	6.12536e-05	0.761566
FBgn0039073	CG4408	0.000117205	-0.844588
FBgn0039102	SPE	3.71634e-08	0.985271
FBgn0039154	Npc2f	0.00459239	-0.585762
FBgn0039203	CG13618	0.000432706	0.657146
FBgn0039296	CG10420	0.0027317	0.608447
FBgn0039299	CG11854	1.28395e-12	1.39443
FBgn0039310	CG11878	0.0338509	0.467667
FBgn0039358	CG5028	0.048581	-0.43565
FBgn0039453	CG6403	0.0338509	0.882166
FBgn0039472	CG17192	0.0145492	-1.48739
FBgn0039475	CG6277	0.00771765	-0.528142
FBgn0039495	CG5909	2.85472e-05	0.876293
FBgn0039564	CG5527	0.0332236	0.797721
FBgn0039628	CG11841	2.66868e-07	0.879738
FBgn0039629	CG11842	0.0114462	0.680756
FBgn0039630	CG11843	1.15501e-12	1.89174
FBgn0039644	CG11897	0.0088925	0.537143
FBgn0039685	Obp99b	4.80107e-08	-1.46054
FBgn0039759	CG9733	0.000171528	1.14725
FBgn0040069	vanin-like	0.00120982	0.945889
FBgn0040255	Ugt86De	0.0139039	-0.861376
FBgn0040349	CG3699	0.0001825	-0.645242
FBgn0040531	CG11741	1.58587e-05	1.81617
FBgn0040582	CG5791	2.68407e-18	1.62919
FBgn0040609	CG3348	1.7049e-05	0.8454
FBgn0040653	IM4	1.0897e-40	2.29886
FBgn0040734	CG15065	1.22193e-74	3.04248
FBgn0040735	CG16836	0.00214065	1.01021
FBgn0040736	IM3	1.55766e-31	2.38978
FBgn0040747	CG12853	0.0466765	0.47376
FBgn0040843	CG15213	0.0393983	-0.851832
FBgn0040959	Peritrophin-15a	0.000116141	-0.769966
FBgn0040972	CG16978	0.000489651	0.869027
FBgn0041581	AttB	0.0218426	0.976042
FBgn0041710	yellow-f	6.22476e-05	1.2547
FBgn0042201	Nplp3	0.00594232	-0.603921
FBgn0043575	PGRP-SC2	7.78879e-05	-0.807854
FBgn0043783	CG32444	0.00822794	-0.556788
FBgn0043791	CG8147	7.55386e-38	1.90857
FBgn0044812	TotC	1.5371e-09	1.55163
FBgn0050026	CG30026	2.4259e-07	1.1274
FBgn0050091	CG30091	4.80146e-18	1.64318
FBgn0051259	CG31259	0.000813113	1.09069
FBgn0051324	CG31324	6.99026e-09	1.41627
FBgn0051779	Acp24A4	0.00897086	-0.677342
FBgn0051867	CG31867	0.000311481	0.729967
FBgn0052040	CG32040	0.0429233	-0.779186
FBgn0052107	CG32107	0.0213882	-0.697983
FBgn0053265	Muc68E	0.00556326	0.792321
FBgn0053329	Sp212	7.0974e-06	0.762804
FBgn0053532	lectin-37Da	0.0273859	-1.22876
FBgn0053926	CG33926	2.59729e-12	-1.3345
FBgn0054026	CG34026	1.4286e-05	-0.913634
FBgn0054054	CG34054	2.01574e-05	1.77875
FBgn0062412	Ctr1B	0.0142735	-2.02927
FBgn0062961	pncr016:2R	4.26374e-08	1.31255
FBgn0063496	GstE4	3.43569e-10	-1.67734
FBgn0067905	IM14	9.80818e-38	2.62067
FBgn0085195	CG34166	0.000100481	-0.787306
FBgn0085356	CG34327	0.000119761	-1.41498
FBgn0085358	Diedel3	0.030943	-0.536872
FBgn0085757	CR40621	0.0333678	1.4686
FBgn0085759	CR40640	0.00386719	2.0758
FBgn0085799	CR41544	0.0105034	1.8544
FBgn0085805	CR41583	0.00771765	2.11709
FBgn0259938	cwo	2.33873e-05	0.886826
FBgn0259975	Sfp87B	0.0230873	-0.524986
FBgn0259993	CR42491	0.0366936	0.532788
FBgn0260474	CG30002	4.03242e-06	0.895729
FBgn0262003	CG42821	0.00221439	-0.865048
FBgn0262035	CG42846	0.000770324	0.845155
FBgn0262531	CG43085	4.76172e-06	1.67198
FBgn0262838	CG43202	3.73731e-11	2.99635
FBgn0262945	CR43264	0.0147475	0.545961
FBgn0263621	CG43630	9.88395e-06	0.863984
FBgn0263763	CG43680	0.0352773	-0.771775
FBgn0263767	CR43684	1.57118e-06	0.951345
FBgn0264553	CR43932	0.0026494	1.01997
FBgn0264705	CR43974	0.024059	-0.694311
FBgn0266450	Kr-h1	6.24927e-06	1.08644
FBgn0283461	Drs	3.89926e-20	3.11062
FBgn0011281	Pbprp3	2.8024e-59	-5.6216
FBgn0010403	Os-E	2.32188e-44	-4.84977
FBgn0267910	CR34335	0.000100752	-1.16986
FBgn0037724	Fst	8.0754e-07	-0.920428
FBgn0024289	Sodh-1	2.41013e-07	-0.8344
FBgn0020908	Scp1	0.0106529	-0.566095
FBgn0010217	ATPsyn-beta	0.0403244	-0.555318
FBgn0038293	CG6904	0.0306658	-0.544095
FBgn0263200	Galt	0.00488977	-0.531961
FBgn0001125	Got2	0.0106529	-0.519101
FBgn0047038	CG6463	0.0471459	-0.515922
FBgn0023477	Tal	0.0208844	-0.480284
FBgn0011770	Gip	0.0335172	-0.461183
FBgn0035434	dro5	0.0279381	0.528473
FBgn0052282	dro4	0.00159162	0.679819
FBgn0000715	Fmrf	0.000197313	0.696054
FBgn0010651	l(2)08717	1.72835e-06	0.79355
FBgn0050272	CG30272	8.73319e-06	1.35617
FBgn0085774	CR40779	0.0307083	1.47313
FBgn0085742	CR40546	0.0158309	1.78533
FBgn0085813	CR41602	0.0122954	1.79182
FBgn0085819	CR41609	0.0104239	1.86935
FBgn0085765	CR40677	0.0150668	1.89932
FBgn0085797	CR41540	0.013127	2.05664
FBgn0034511	CG13422	3.58668e-22	2.9379
FBgn0032638	CG6639	1.51295e-09	6.83618

## Sheet: rad144
FBtr	Gene Symbol	rad_200_FDR	rad_200_lgFC
FBtr0080474	CG9377	0.00102035	-2.09048
FBtr0301280	CG14357	9.40737e-06	-2.02331
FBtr0305795	AttC	0.000506502	-1.78776
FBtr0085290	CG1894	1.41614e-25	-1.48034
FBtr0082575	GstD8	1.67908e-10	-1.39248
FBtr0087386	Mtk	0.0118345	-1.34173
FBtr0309970	CG14811	1.15463e-14	-1.32449
FBtr0304873	CG43088	4.44089e-15	-1.31862
FBtr0086562	CG10476	0.014579	-1.27506
FBtr0086514	CG18607	1.80966e-14	-1.25513
FBtr0084153	fit	0.000154499	-1.2233
FBtr0087436	Dro	1.80966e-14	-1.16313
FBtr0309055	Dro	1.80966e-14	-1.16313
FBtr0086753	CG30114	3.11355e-05	-1.15277
FBtr0305280		3.56616e-10	-1.14279
FBtr0112501	CG34305	1.23398e-07	-1.13989
FBtr0332516	CR43854	2.22118e-05	-1.13975
FBtr0332419	CG43843	7.32747e-14	-1.13697
FBtr0087117	Amyrel	2.8777e-13	-1.13404
FBtr0072631	LysS	0.000506502	-1.12922
FBtr0075502	CG6244	9.40737e-06	-1.06768
FBtr0273369	Npc2e	3.45333e-09	-1.04876
FBtr0073948	CG14410	5.99977e-07	-1.03248
FBtr0082574	GstD7	9.34486e-12	-1.00934
FBtr0073916	CG9411	9.34486e-12	-1.00423
FBtr0074560	CG15056	4.68514e-14	-0.99908
FBtr0087722	CG13325	0.00373384	-0.986709
FBtr0085153	CG17192	4.43202e-08	-0.980736
FBtr0073918	betaNACtes6	1.15463e-14	-0.972025
FBtr0086897	rhi	0.000154499	-0.96783
FBtr0083470	AttD	0.0118345	-0.966129
FBtr0078773	CG12590	0.00032798	-0.964408
FBtr0087076	Ugt37c1	0.0199206	-0.933124
FBtr0083006	RpS5b	7.77156e-16	-0.93223
FBtr0308031	RpS5b	7.77156e-16	-0.93223
FBtr0301743	CG42591	2.23717e-06	-0.926395
FBtr0310320		0.00032798	-0.920142
FBtr0304404	mir-8	0.032274	-0.914056
FBtr0085078	CG6296	3.86842e-06	-0.90308
FBtr0310345	CG43659	5.08842e-05	-0.884051
FBtr0082180	ATPsynepsilonL	3.56616e-10	-0.883361
FBtr0113408	ATPsynepsilonL	3.56616e-10	-0.883361
FBtr0333823	ATPsynepsilonL	3.56616e-10	-0.883361
FBtr0299796	CG42329	1.09535e-12	-0.882269
FBtr0310393	CR43669	0.000113017	-0.881068
FBtr0082877	CG9926	2.26441e-07	-0.878113
FBtr0300360	CG33510	3.33701e-07	-0.876825
FBtr0304020	CG42854	4.43202e-08	-0.873893
FBtr0301087	CG4415	4.68514e-14	-0.867683
FBtr0077951	CG4415	4.68514e-14	-0.865592
FBtr0076388	CG18179	0.00102035	-0.865082
FBtr0305896	CG43167	1.23398e-07	-0.863957
FBtr0074806	SkpE	3.86842e-06	-0.853767
FBtr0077361	CG17601	0.000113017	-0.852325
FBtr0077152	blanks	1.15463e-14	-0.848481
FBtr0073914	betaNACtes3	4.04199e-12	-0.845145
FBtr0304612	CG33337	0.00133726	-0.832364
FBtr0075089	CG12477	4.04199e-12	-0.830266
FBtr0300451	CG31205	0.00474664	-0.827094
FBtr0302237		3.86842e-06	-0.822767
FBtr0302217		5.08842e-05	-0.816416
FBtr0302220		3.86842e-06	-0.816136
FBtr0079762	CG17906	8.76653e-07	-0.785767
FBtr0304364	</td	0.000113017	-0.776901
FBtr0304818	CG43070	0.00102035	-0.770947
FBtr0074797	SkpC	1.54549e-08	-0.766623
FBtr0074037	CG6324	3.56616e-10	-0.763627
FBtr0077182	CG15213	0.00198639	-0.758262
FBtr0082771	Lip3	5.45353e-10	-0.756542
FBtr0071978	RpL37b	1.12706e-09	-0.75651
FBtr0308135	CG43355	0.00677092	-0.752863
FBtr0308136	sala	0.00677092	-0.752863
FBtr0084817	CR13656	0.000506502	-0.752695
FBtr0114462	CG32971	3.56616e-10	-0.745942
FBtr0114463	CG32971	3.56616e-10	-0.745942
FBtr0082571	GstD4	0.014579	-0.740376
FBtr0087455	Cyp6a8	0.014579	-0.738793
FBtr0080621	CG32971	5.45353e-10	-0.73841
FBtr0110944	CG34136	1.0934e-10	-0.738052
FBtr0300986	CG15398	0.0118345	-0.729628
FBtr0079127	tomb	5.99977e-07	-0.729084
FBtr0078596	Osi6	3.33701e-07	-0.722764
FBtr0113756		5.45353e-10	-0.72096
FBtr0304028	CG42857	4.43202e-08	-0.716899
FBtr0089267	betaNACtes1	1.23398e-07	-0.709564
FBtr0072237	shu	9.40737e-06	-0.707356
FBtr0300132	CG11891	1.67908e-10	-0.704805
FBtr0113325	CG3526	5.99977e-07	-0.703929
FBtr0308654	CG14443	1.33393e-05	-0.696299
FBtr0111154		1.54535e-06	-0.694857
FBtr0082437	CG6908	0.032274	-0.693934
FBtr0077476	Art2	1.54535e-06	-0.690675
FBtr0307103	CG43355	0.0385381	-0.687704
FBtr0307104		0.0385381	-0.687704
FBtr0076718	CG7213	3.33701e-07	-0.685654
FBtr0083919	Cpr92F	0.00847371	-0.682107
FBtr0082376	Ugt86De	3.33701e-07	-0.682032
FBtr0086596	CG15116	5.22927e-09	-0.681931
FBtr0070546	CG3526	5.99977e-07	-0.679494
FBtr0084824	CG31300	4.43202e-08	-0.677614
FBtr0307096	CG43348	1.54549e-08	-0.675927
FBtr0309508	CR43484	0.00256443	-0.673698
FBtr0309509	CR43484	0.00256443	-0.673698
FBtr0077239	Npc1b	3.56616e-10	-0.671433
FBtr0306289	CG43236	0.00677092	-0.670896
FBtr0112360	CG34169	2.23717e-06	-0.668963
FBtr0309983	CR43627	1.23398e-07	-0.667935
FBtr0080433	CG5204	1.54549e-08	-0.659628
FBtr0114103		0.000506502	-0.655488
FBtr0080995	CG15142	2.22118e-05	-0.650311
FBtr0100095	CG34040	1.02654e-08	-0.64835
FBtr0083780	CG16727	3.45333e-09	-0.638438
FBtr0079744	LManIII	0.00677092	-0.635342
FBtr0082101	Fst	0.0118345	-0.634735
FBtr0076454	Hsp27	3.45333e-09	-0.63417
FBtr0300022		8.3082e-08	-0.633451
FBtr0310051	qjt	5.99977e-07	-0.629223
FBtr0273260	CG11898	4.43202e-08	-0.627083
FBtr0074703	CG15882	0.00133726	-0.626816
FBtr0071403	CG3106	0.000506502	-0.626502
FBtr0331283	CR43766	0.00102035	-0.625712
FBtr0273238	CG18190	3.33701e-07	-0.621728
FBtr0083016	smp-30	3.45333e-09	-0.621636
FBtr0083017	smp-30	3.45333e-09	-0.621376
FBtr0075223	qjt	8.76653e-07	-0.617603
FBtr0080782	CG15253	7.04621e-05	-0.617176
FBtr0304363	mir-997	0.000243179	-0.61342
FBtr0080675	CG3491	4.43202e-08	-0.613182
FBtr0083756	CG18493	1.54535e-06	-0.611435
FBtr0111304	CR41440	0.0118345	-0.610025
FBtr0113461	CG33342	0.0199206	-0.609465
FBtr0305970		0.0199206	-0.609465
FBtr0085077	CG6295	1.02654e-08	-0.609121
FBtr0086903	CG6484	2.26441e-07	-0.608244
FBtr0084255	Pebp1	1.02654e-08	-0.604998
FBtr0302494	CG18605	5.99977e-07	-0.599128
FBtr0071782	CG3290	5.08842e-05	-0.595253
FBtr0310102	CR43650	0.00102035	-0.592593
FBtr0071969	CG9899	3.33701e-07	-0.589986
FBtr0301881	CG15930	3.86842e-06	-0.588029
FBtr0070564	CG14419	0.0385381	-0.586044
FBtr0087537	Mdr50	0.00373384	-0.584197
FBtr0087849	wuc	5.08842e-05	-0.583494
FBtr0113076	wuc	5.08842e-05	-0.583494
FBtr0085889	His-Psi:CR31616	0.000673579	-0.581885
FBtr0110894	CG34134	5.99977e-07	-0.574649
FBtr0086521	CG10051	0.00102035	-0.573198
FBtr0112620	CG34382	0.000506502	-0.563716
FBtr0332685	CG34382	0.000506502	-0.563716
FBtr0332686	CG34382	0.000506502	-0.563716
FBtr0332687	CG34382	0.000506502	-0.563716
FBtr0113196	CG1208	1.23398e-07	-0.561864
FBtr0113197	CG1208	1.23398e-07	-0.561646
FBtr0087488	CG17386	8.76653e-07	-0.560506
FBtr0073092	CG12078	1.54535e-06	-0.559081
FBtr0308063	CG12078	1.54535e-06	-0.559081
FBtr0072563	Kah	0.000506502	-0.558503
FBtr0302215		0.00032798	-0.555588
FBtr0083757		0.0241579	-0.555045
FBtr0086164	Spn42De	0.00256443	-0.551659
FBtr0309371	Spn42De	0.00256443	-0.551659
FBtr0088748	Mal-A4	2.26441e-07	-0.550292
FBtr0081625	ftz	0.0385381	-0.550089
FBtr0301119		1.33393e-05	-0.550074
FBtr0072259	snoRNA:Psi18S-1820	0.0199206	-0.548114
FBtr0306826	CG43296	0.00102035	-0.547426
FBtr0309505	CR43482	2.23717e-06	-0.5471
FBtr0084810	to	5.54451e-06	-0.546632
FBtr0099994	CG33958	0.00032798	-0.544943
FBtr0085890	His-Psi:CR31615	0.00256443	-0.544185
FBtr0075012	pip	0.00256443	-0.540862
FBtr0306680		0.0241579	-0.539344
FBtr0076946	Prat2	5.99977e-07	-0.538376
FBtr0080957	CG12288	0.00102035	-0.536548
FBtr0079056	Jon25Biii	0.00102035	-0.535259
FBtr0076945	Prat2	5.99977e-07	-0.534474
FBtr0073941	hog	5.08842e-05	-0.532512
FBtr0075348	PGRP-SB1	2.23717e-06	-0.531613
FBtr0083864	CG10887	5.54451e-06	-0.522697
FBtr0306721	CR43280	0.032274	-0.522106
FBtr0082727	CG7381	9.40737e-06	-0.521623
FBtr0331429	CG7381	9.40737e-06	-0.521623
FBtr0071735	comr	0.00102035	-0.521461
FBtr0300989	CG32259	9.40737e-06	-0.520783
FBtr0087944	vis	2.23717e-06	-0.520689
FBtr0087945	vis	2.23717e-06	-0.520689
FBtr0302987	CG32507	0.0241579	-0.518572
FBtr0086511	tbrd-2	3.86842e-06	-0.518448
FBtr0110768	Acp54A1	1.54535e-06	-0.518012
FBtr0300021	nht	7.04621e-05	-0.517573
FBtr0071127	CG15332	7.04621e-05	-0.517042
FBtr0082726	CG7381	9.40737e-06	-0.516909
FBtr0085455	Obp99d	0.000506502	-0.516812
FBtr0301219	CG7381	9.40737e-06	-0.516704
FBtr0331428	CG7381	9.40737e-06	-0.516704
FBtr0075512	CG10516	0.00373384	-0.516171
FBtr0075936	CG10943	3.86842e-06	-0.51606
FBtr0073363	CG12493	2.23717e-06	-0.515637
FBtr0332742	CG12493	2.23717e-06	-0.515637
FBtr0077059	Lcp65Ag2	0.0241579	-0.514782
FBtr0113239	CG6118	0.0241579	-0.514615
FBtr0113240	CG6118	0.0241579	-0.514615
FBtr0077271	CG1304	0.00256443	-0.514519
FBtr0112391	CG34198	9.40737e-06	-0.514184
FBtr0072630	LysE	2.23717e-06	-0.51346
FBtr0300988	CG32259	1.33393e-05	-0.513373
FBtr0076299	can	3.11355e-05	-0.512345
FBtr0075013	pip	0.00256443	-0.512246
FBtr0333897	pip	0.00256443	-0.512246
FBtr0310103	CR43650	0.000673579	-0.512066
FBtr0076548	CG5194	1.33393e-05	-0.511893
FBtr0333909	CG5194	1.33393e-05	-0.511893
FBtr0084853	CG10553	2.22118e-05	-0.511192
FBtr0091815	His-Psi:CR33811	0.000154499	-0.508823
FBtr0084181	CG13407	0.0199206	-0.508322
FBtr0332086	aly	7.04621e-05	-0.507003
FBtr0073006	aly	7.04621e-05	-0.503659
FBtr0307499	CG30432	3.11355e-05	-0.503378
FBtr0080870	CG31815	0.000154499	-0.50327
FBtr0077272	Ser6	0.000113017	-0.500512
FBtr0080432	Pk34A	0.000113017	-0.498821
FBtr0333135	CG43915	0.00373384	-0.498691
FBtr0091806	His-Psi:CR33802	0.000243179	-0.498319
FBtr0082878	Art6	0.00256443	-0.495612
FBtr0302240		0.00133726	-0.494997
FBtr0091740	snmRNA:430:CR33742	0.00847371	-0.493805
FBtr0073915	betaNACtes4	0.000113017	-0.493134
FBtr0073837	CG10993	0.000243179	-0.492778
FBtr0332794	CR43893	0.00474664	-0.49248
FBtr0076530	CG13315	0.000113017	-0.491326
FBtr0091739	snmRNA:430:CR33741	0.00474664	-0.48824
FBtr0332949		0.014579	-0.488189
FBtr0089463	AsnS	0.014579	-0.486776
FBtr0301690	CG4318	7.04621e-05	-0.485274
FBtr0071731	CG30401	0.00256443	-0.483517
FBtr0333727	nonA-l	2.22118e-05	-0.482323
FBtr0302286		0.00198639	-0.482299
FBtr0083335	nonA-l	2.22118e-05	-0.481774
FBtr0070100	pcl	0.00256443	-0.480611
FBtr0084028	cDIP	1.33393e-05	-0.480609
FBtr0079280	CG9500	0.00677092	-0.479252
FBtr0084364	lmd	0.00373384	-0.478714
FBtr0091812	His2A:CG33808	0.000113017	-0.475468
FBtr0073911	Muc12Ea	0.000673579	-0.474598
FBtr0308027	Ugt86Dg	0.0199206	-0.474556
FBtr0076854	CG8562	0.00474664	-0.474368
FBtr0091809	His-Psi:CR33805	0.000506502	-0.473689
FBtr0301033	CG3347	0.00032798	-0.473207
FBtr0072050	yip3	0.000243179	-0.473192
FBtr0072051	yip3	0.000243179	-0.473192
FBtr0091733	snmRNA:430:CR33735	0.00677092	-0.472579
FBtr0084825	CG31104	2.22118e-05	-0.471885
FBtr0082826	Cht5	0.032274	-0.471555
FBtr0304902	CG13203	0.032274	-0.471349
FBtr0081624	7SLRNA:CR32864	0.0385381	-0.470814
FBtr0302398	7SLRNA:CR42652	0.0385381	-0.470814
FBtr0303220	Mal-B2	0.0385381	-0.470241
FBtr0082080	Dh44	0.000673579	-0.469951
FBtr0303196	CR42738	0.014579	-0.469335
FBtr0080281	Cry	0.00102035	-0.469153
FBtr0080276	Mal-B2	0.0385381	-0.46813
FBtr0303221	Mal-B2	0.0385381	-0.467977
FBtr0077420	Taf12L	0.00032798	-0.466169
FBtr0091726	snmRNA:430:CR33728	0.00847371	-0.466151
FBtr0085109	CG5882	0.032274	-0.46527
FBtr0079369	nop5	5.08842e-05	-0.465118
FBtr0091830	His2A:CG33826	0.000154499	-0.464317
FBtr0113261	CG7907	7.04621e-05	-0.464175
FBtr0113262	CG7907	7.04621e-05	-0.464175
FBtr0303476	CG11089	3.11355e-05	-0.463493
FBtr0085688	PH4alphaNE1	0.032274	-0.462586
FBtr0091735	snmRNA:430:CR33737	0.00847371	-0.462554
FBtr0087942	achi	5.08842e-05	-0.462319
FBtr0087943	achi	5.08842e-05	-0.462319
FBtr0072845	CG1139	0.000243179	-0.462022
FBtr0086671	GstE3	3.11355e-05	-0.462013
FBtr0091728	snmRNA:430:CR33730	0.00847371	-0.461914
FBtr0333845	CG9451	3.11355e-05	-0.461319
FBtr0082225	CG3999	7.04621e-05	-0.460431
FBtr0303197	CG14610	0.0199206	-0.460041
FBtr0085846	Ir100a	0.00677092	-0.45991
FBtr0072049	RpL22-like	7.04621e-05	-0.459809
FBtr0309870		7.04621e-05	-0.459809
FBtr0091818	His2A:CG33814	0.000243179	-0.458765
FBtr0302525		0.00474664	-0.458573
FBtr0091842	His2A:CG33838	0.000243179	-0.457978
FBtr0091731	snmRNA:430:CR33733	0.00847371	-0.456716
FBtr0091744	snmRNA:430:CR33746	0.00847371	-0.456712
FBtr0301049	CG34367	0.00677092	-0.455722
FBtr0333005	CG34367	0.00677092	-0.455722
FBtr0074979	CG9451	5.08842e-05	-0.455721
FBtr0080734	esg	0.000154499	-0.454799
FBtr0299610	CG42269	0.00102035	-0.453793
FBtr0085893	His2A:CG31618	0.00032798	-0.453759
FBtr0091732	snmRNA:430:CR33734	0.0118345	-0.453745
FBtr0091845	His2A:CG33841	0.00032798	-0.453341
FBtr0091833	His2A:CG33829	0.00032798	-0.452965
FBtr0084301	CG17625	0.00133726	-0.452197
FBtr0304633		0.0199206	-0.452093
FBtr0306105	CG13639	0.00102035	-0.452019
FBtr0076457	aay	5.08842e-05	-0.451968
FBtr0307097	CG43349	7.04621e-05	-0.451818
FBtr0079199	CG31642	0.000113017	-0.451643
FBtr0091854	His2A:CG33850	0.00032798	-0.450494
FBtr0091727	snmRNA:430:CR33729	0.0118345	-0.450245
FBtr0091737	snmRNA:430:CR33739	0.0118345	-0.450206
FBtr0087004	Amy-p	5.08842e-05	-0.450192
FBtr0075004	pip	0.0118345	-0.449254
FBtr0091742	snmRNA:430:CR33744	0.0199206	-0.448883
FBtr0087438	AttB	0.014579	-0.448264
FBtr0091857	His2A:CG33853	0.000506502	-0.44787
FBtr0091848	His2A:CG33844	0.00032798	-0.447664
FBtr0091827	His2A:CG33823	0.00032798	-0.447141
FBtr0091821	His2A:CG33817	0.00032798	-0.446958
FBtr0076496	Hsp26	7.04621e-05	-0.446771
FBtr0084710	CG11089	7.04621e-05	-0.446648
FBtr0303477		7.04621e-05	-0.446648
FBtr0303478		7.04621e-05	-0.446648
FBtr0303479		7.04621e-05	-0.446648
FBtr0303481		7.04621e-05	-0.446648
FBtr0303482		7.04621e-05	-0.446648
FBtr0077902	Gr22f	0.0241579	-0.446242
FBtr0091736	snmRNA:430:CR33738	0.014579	-0.44607
FBtr0087471	CG10151	0.000506502	-0.445243
FBtr0087472	CG10151	0.000506502	-0.445243
FBtr0087473	CG10151	0.000506502	-0.445243
FBtr0289934	CG10151	0.000506502	-0.445243
FBtr0091860	His2A:CG33856	0.000506502	-0.444716
FBtr0091836	His2A:CG33832	0.000506502	-0.444645
FBtr0113891		0.00102035	-0.444622
FBtr0091824	His2A:CG33820	0.000506502	-0.444356
FBtr0091729	snmRNA:430:CR33731	0.014579	-0.444288
FBtr0084589	Hsp68	0.000113017	-0.44391
FBtr0091741	snmRNA:430:CR33743	0.0241579	-0.443786
FBtr0112592	CG34367	0.00847371	-0.443775
FBtr0091839	His2A:CG33835	0.000506502	-0.443191
FBtr0300300	CG42464	0.032274	-0.442211
FBtr0077068	CG10477	0.00373384	-0.442058
FBtr0091730	snmRNA:430:CR33732	0.014579	-0.441834
FBtr0113321	Ugt86Dd	7.04621e-05	-0.441601
FBtr0078040	CG15880	0.0118345	-0.440194
FBtr0091725	snmRNA:430:CR33727	0.014579	-0.440111
FBtr0080814	CG18518	0.000673579	-0.439883
FBtr0086983	Amy-d	7.04621e-05	-0.439308
FBtr0091863	His2A:CG33859	0.000673579	-0.438982
FBtr0114340	snoRNA:Me28S-G3113b	0.0385381	-0.438808
FBtr0303027	CG3609	0.000243179	-0.438684
FBtr0084728	CycB3	0.000243179	-0.438557
FBtr0331441	CG3609	0.000243179	-0.438377
FBtr0077791	CG3609	0.000243179	-0.438096
FBtr0091738	snmRNA:430:CR33740	0.014579	-0.437705
FBtr0112499	CG34303	0.0241579	-0.437494
FBtr0083405	CG5246	0.00032798	-0.437169
FBtr0332014	CR43803	0.000506502	-0.436915
FBtr0091734	snmRNA:430:CR33736	0.014579	-0.435957
FBtr0112870		0.000506502	-0.435559
FBtr0072678	msd1	0.00677092	-0.435223
FBtr0077743	CG9962	0.00373384	-0.435118
FBtr0091851	His2A:CG33847	0.000673579	-0.434597
FBtr0075007	pip	0.014579	-0.43425
FBtr0088758	Mal-A3	0.000113017	-0.431335
FBtr0091869	His2A:CG33865	0.000673579	-0.431168
FBtr0308744	CG43401	0.00677092	-0.430754
FBtr0074998	Chd3	0.000673579	-0.429239
FBtr0091743	snmRNA:430:CR33745	0.0199206	-0.428571
FBtr0300942	AttB	0.0241579	-0.428348
FBtr0075446	ATPsynbetaL	0.000243179	-0.428056
FBtr0301169	mtsh	0.00032798	-0.422937
FBtr0301170	mtsh	0.00032798	-0.422937
FBtr0304636	CG43054	0.0118345	-0.421421
FBtr0087036	IntS8	0.0199206	-0.420798
FBtr0088707	PGRP-SC1a	0.0385381	-0.420755
FBtr0080550	CG7953	0.0385381	-0.417437
FBtr0080245	CG14930	0.00198639	-0.415063
FBtr0112423	CG34230	0.00373384	-0.413821
FBtr0088957	Drat	0.00373384	-0.411783
FBtr0088958	Drat	0.00373384	-0.411783
FBtr0082016	HP1e	0.0241579	-0.411535
FBtr0071840	CG10344	0.00133726	-0.41141
FBtr0071841	CG10344	0.00133726	-0.41141
FBtr0087532	CG8468	0.00032798	-0.411121
FBtr0087533	CG8468	0.00032798	-0.411121
FBtr0087534	CG8468	0.00032798	-0.411121
FBtr0091866	His2A:CG33862	0.00133726	-0.411093
FBtr0330365		0.00373384	-0.411015
FBtr0087954	CG8834	0.00032798	-0.4103
FBtr0113073		0.00032798	-0.41017
FBtr0088956	Drat	0.00373384	-0.409305
FBtr0091920	snmRNA:184	0.032274	-0.408788
FBtr0301744	CG42590	0.00474664	-0.408739
FBtr0080127	CG17108	0.00032798	-0.407434
FBtr0084519	RpS19b	0.00102035	-0.40689
FBtr0332444	RpS19b	0.00102035	-0.40689
FBtr0273414	dgt3	0.00474664	-0.406577
FBtr0072133	CG17658	0.0199206	-0.406215
FBtr0073975	Eo	0.00847371	-0.406208
FBtr0332515	CR43853	0.032274	-0.405198
FBtr0084525	tbrd-1	0.000673579	-0.403047
FBtr0076430	CG4477	0.00133726	-0.402412
FBtr0073373	CG32232	0.00133726	-0.399188
FBtr0088494	CG1648	0.000506502	-0.398543
FBtr0080001	pim	0.00373384	-0.397416
FBtr0332190	pim	0.00373384	-0.397416
FBtr0072333	CG30161	0.00373384	-0.397052
FBtr0075894	Zmynd10	0.00102035	-0.397016
FBtr0079768	Toll-4	0.0241579	-0.396233
FBtr0082569	GstD2	0.0199206	-0.39617
FBtr0332725	CG8560	0.00133726	-0.394682
FBtr0072887	MsR1	0.00198639	-0.394353
FBtr0330187	MsR1	0.00198639	-0.394353
FBtr0309305	CR43475	0.014579	-0.39354
FBtr0077064	CG10469	0.00198639	-0.393282
FBtr0301711	CG13847	0.0385381	-0.392445
FBtr0079698	CG13096	0.00133726	-0.39193
FBtr0299881	AGO3	0.00256443	-0.391594
FBtr0299882	AGO3	0.00256443	-0.391594
FBtr0305615	CR43160	0.00474664	-0.390175
FBtr0070676	CG3568	0.00474664	-0.389154
FBtr0299880	AGO3	0.00256443	-0.38895
FBtr0310545	dsb	0.00256443	-0.387711
FBtr0075552	Eip71CD	0.00102035	-0.387494
FBtr0075553	Eip71CD	0.00102035	-0.387494
FBtr0075554	Eip71CD	0.00102035	-0.387494
FBtr0330177	Eip71CD	0.00102035	-0.387494
FBtr0076868	CG8560	0.00133726	-0.387385
FBtr0071514		0.00474664	-0.3871
FBtr0073172	CG12766	0.00133726	-0.386469
FBtr0078478	Act79B	0.0241579	-0.386153
FBtr0334090	Act79B	0.0241579	-0.386153
FBtr0330176	Eip71CD	0.00133726	-0.384987
FBtr0303531	Eip71CD	0.00133726	-0.384943
FBtr0301725	AGO3	0.00373384	-0.382874
FBtr0082567	CG10013	0.00677092	-0.381896
FBtr0332512	CG43851	0.032274	-0.381224
FBtr0081703	CG1138	0.00256443	-0.380436
FBtr0076914	CG8628	0.00198639	-0.380016
FBtr0301218	CG8628	0.00198639	-0.380016
FBtr0073227	pav	0.00847371	-0.377023
FBtr0310544	dsb	0.00198639	-0.375412
FBtr0273261	dsb	0.00198639	-0.374655
FBtr0083732	nos	0.00847371	-0.374635
FBtr0301118		0.00677092	-0.374105
FBtr0309306	CR43474	0.00373384	-0.373917
FBtr0085777	Zwilch	0.00847371	-0.373554
FBtr0080925	CG31810	0.00256443	-0.373357
FBtr0330364		0.00474664	-0.372953
FBtr0080551	CG7968	0.00198639	-0.372582
FBtr0080980	CG5043	0.00198639	-0.372373
FBtr0304889	CG43106	0.00474664	-0.371716
FBtr0083157		0.00198639	-0.371524
FBtr0300583	CG42494	0.00847371	-0.36972
FBtr0085949	CG31600	0.0199206	-0.369321
FBtr0305694	jvl	0.00198639	-0.369076
FBtr0085110	Men-b	0.00198639	-0.368926
FBtr0301708	Men-b	0.00198639	-0.368926
FBtr0075618	Best3	0.00677092	-0.368128
FBtr0080563	CG8997	0.00847371	-0.366574
FBtr0077676	CG9641	0.00256443	-0.364908
FBtr0077677	CG9641	0.00256443	-0.364908
FBtr0333457	CR43939	0.00474664	-0.36278
FBtr0308767	CR43418	0.0199206	-0.362095
FBtr0302446	CG13492	0.00256443	-0.361844
FBtr0089631	mael	0.00474664	-0.361448
FBtr0089632	mael	0.00474664	-0.361448
FBtr0089633	mael	0.00474664	-0.361448
FBtr0330366		0.0118345	-0.361383
FBtr0113401	CG31269	0.014579	-0.36045
FBtr0079894	CG5853	0.0241579	-0.359686
FBtr0331635	CG5853	0.0241579	-0.359686
FBtr0080051	Cdk1	0.014579	-0.358261
FBtr0079242	Ugt37b1	0.00677092	-0.357982
FBtr0077063	CG10467	0.00373384	-0.357714
FBtr0087641	tum	0.0118345	-0.357292
FBtr0114257	CR41550	0.0385381	-0.354707
FBtr0076591	CG5804	0.00373384	-0.3539
FBtr0082203	Fancl	0.0385381	-0.353687
FBtr0305681	PK1-R	0.00847371	-0.353567
FBtr0309988	CR43633	0.0118345	-0.353269
FBtr0072351	Ssl	0.00847371	-0.352963
FBtr0084641	CG13617	0.014579	-0.352642
FBtr0113414	CG31809	0.00677092	-0.352466
FBtr0075108	bora	0.00847371	-0.352459
FBtr0076880	CG14834	0.0118345	-0.351489
FBtr0087993	Cyp6t3	0.032274	-0.351194
FBtr0085194	RpS10a	0.014579	-0.349871
FBtr0076912	BBS1	0.0385381	-0.349726
FBtr0071853	CG3927	0.00474664	-0.349456
FBtr0309088	CG4022	0.00677092	-0.349455
FBtr0301707	Men-b	0.00474664	-0.348549
FBtr0306792		0.0118345	-0.348329
FBtr0332050		0.0118345	-0.348329
FBtr0081996	Nmdmc	0.00474664	-0.347113
FBtr0078204	CG32425	0.00474664	-0.347076
FBtr0305484		0.014579	-0.346128
FBtr0305485		0.014579	-0.346128
FBtr0082341	CG18577	0.0241579	-0.344947
FBtr0306820	CG43292	0.032274	-0.344394
FBtr0300915	salt	0.00474664	-0.343774
FBtr0290002	CG32547	0.014579	-0.343642
FBtr0112536	CG34334	0.032274	-0.343613
FBtr0085860	Smvt	0.00474664	-0.34337
FBtr0332869	CG13380	0.0241579	-0.34288
FBtr0076486	CG4022	0.00847371	-0.342591
FBtr0306548	CR43264	0.0118345	-0.342459
FBtr0076567	Cpr66D	0.0118345	-0.342272
FBtr0081251	CG13082	0.0241579	-0.341757
FBtr0077779	oaf	0.00847371	-0.341667
FBtr0085652	Jon99Fi	0.00474664	-0.340669
FBtr0088747	Mal-A2	0.00677092	-0.340569
FBtr0076232	Elo68alpha	0.0241579	-0.340497
FBtr0081997	Nmdmc	0.00677092	-0.340036
FBtr0073979	CG9512	0.00677092	-0.339964
FBtr0080365	Pkd2	0.00847371	-0.33968
FBtr0086307	PCNA	0.0199206	-0.339561
FBtr0086308	PCNA	0.0199206	-0.339561
FBtr0072047	ord	0.0199206	-0.338442
FBtr0071716	CG4021	0.00847371	-0.338291
FBtr0084851	CG10562	0.00847371	-0.338272
FBtr0100614	CG11889	0.00677092	-0.338141
FBtr0300131	CG11891	0.00677092	-0.338141
FBtr0299680	CG42300	0.032274	-0.337016
FBtr0088191	Listericin	0.0118345	-0.335795
FBtr0305690	jvl	0.00677092	-0.333528
FBtr0305692	jvl	0.00677092	-0.333528
FBtr0081475	Mcm10	0.032274	-0.333459
FBtr0072938	CG1246	0.00847371	-0.332572
FBtr0303022	CG1246	0.00847371	-0.332572
FBtr0333446	CG1246	0.00847371	-0.332572
FBtr0332378	CG32547	0.0199206	-0.331042
FBtr0114615	CG12050	0.0118345	-0.329675
FBtr0079169	CG11149	0.0118345	-0.329498
FBtr0300695	CG11149	0.0118345	-0.329498
FBtr0332556	CG11149	0.0118345	-0.329498
FBtr0305050	CG6051	0.00847371	-0.329339
FBtr0077506	CG15423	0.014579	-0.329136
FBtr0079168	CG11149	0.0118345	-0.329078
FBtr0300696	CG11149	0.0118345	-0.329078
FBtr0073345	RhoGEF64C	0.00847371	-0.328566
FBtr0332738	RhoGEF64C	0.00847371	-0.328566
FBtr0071014	CG4607	0.00847371	-0.328355
FBtr0309879	dila	0.0199206	-0.328297
FBtr0071861	nsr	0.0118345	-0.328264
FBtr0085571	CG9743	0.0118345	-0.327846
FBtr0300291	PGRP-LC	0.014579	-0.327632
FBtr0072518	CG32845	0.0241579	-0.327529
FBtr0080733	CG15262	0.0199206	-0.326988
FBtr0309822	CR43612	0.0241579	-0.326957
FBtr0299851	comm3	0.0118345	-0.326615
FBtr0084399	fzo	0.0118345	-0.326287
FBtr0113297	CG6051	0.0118345	-0.324924
FBtr0083156		0.0118345	-0.324762
FBtr0309880	dila	0.0241579	-0.32467
FBtr0079062	Cyp28d1	0.0118345	-0.324136
FBtr0080698		0.032274	-0.323657
FBtr0079324	CG31636	0.0199206	-0.323344
FBtr0306697	CG12224	0.014579	-0.322698
FBtr0085738	Prosalpha3T	0.032274	-0.322668
FBtr0077067	Jon65Ai	0.0118345	-0.322471
FBtr0081865	CG11672	0.014579	-0.321684
FBtr0332542	CG11672	0.014579	-0.321684
FBtr0086512	rib	0.0241579	-0.32165
FBtr0330058	rib	0.0241579	-0.32165
FBtr0333950	CR43974	0.0385381	-0.32147
FBtr0299850	comm3	0.014579	-0.32127
FBtr0331446	twe	0.014579	-0.320863
FBtr0305959	CG17374	0.0118345	-0.320837
FBtr0330057	rib	0.0241579	-0.320764
FBtr0072052	LS2	0.0385381	-0.320273
FBtr0079713	Peritrophin-15a	0.014579	-0.320054
FBtr0082397	PGRP-LB	0.014579	-0.31994
FBtr0082398	PGRP-LB	0.014579	-0.31994
FBtr0306098	PGRP-LB	0.014579	-0.31994
FBtr0306099	PGRP-LB	0.014579	-0.31994
FBtr0273239	CG3919	0.032274	-0.319904
FBtr0333040	CG3919	0.032274	-0.319904
FBtr0079846	hoip	0.0241579	-0.319834
FBtr0301799	CG42597	0.0241579	-0.319756
FBtr0087904	ana3	0.0199206	-0.319497
FBtr0070866	CG5966	0.014579	-0.318771
FBtr0074769	CG14219	0.032274	-0.318219
FBtr0100131	PK1-R	0.0385381	-0.317445
FBtr0080855	twe	0.014579	-0.3173
FBtr0078480	CG14561	0.0385381	-0.317148
FBtr0075900	CG10748	0.0241579	-0.316068
FBtr0075646	Msh6	0.0241579	-0.315992
FBtr0071013	CG4607	0.014579	-0.315573
FBtr0114516	CG18744	0.0385381	-0.315348
FBtr0331444	twe	0.0199206	-0.315252
FBtr0331445	twe	0.0199206	-0.315252
FBtr0089545	CG10931	0.0385381	-0.314752
FBtr0084352	CG6733	0.014579	-0.314132
FBtr0112727	CG34426	0.0241579	-0.313991
FBtr0333130	CR43912	0.032274	-0.313787
FBtr0079341	sens-2	0.032274	-0.313771
FBtr0073913	dpr8	0.0199206	-0.313241
FBtr0079817	borr	0.0385381	-0.313154
FBtr0079818	borr	0.0385381	-0.313154
FBtr0085873	CG2053	0.0241579	-0.312825
FBtr0303078	B9d2	0.0385381	-0.312484
FBtr0303079	tectonic	0.0385381	-0.312484
FBtr0076085	CG5964	0.032274	-0.312314
FBtr0300384	CG14932	0.0385381	-0.312208
FBtr0300385	CG14932	0.0385381	-0.312208
FBtr0087401	CG8093	0.014579	-0.312137
FBtr0080546	CenG1A	0.014579	-0.311882
FBtr0074028	Cyp4s3	0.0199206	-0.311665
FBtr0306236	CG17018	0.0385381	-0.311479
FBtr0074843	Spn77Bb	0.014579	-0.311356
FBtr0076529	CG32032	0.032274	-0.311018
FBtr0083823	CG4783	0.0199206	-0.310532
FBtr0332202	cmet	0.0199206	-0.30902
FBtr0332203	cmet	0.0199206	-0.30902
FBtr0332204	cmet	0.0199206	-0.30902
FBtr0332205	cmet	0.0199206	-0.30902
FBtr0309823	CR43612	0.0385381	-0.308313
FBtr0088709	PGRP-SC2	0.0199206	-0.307833
FBtr0333710	CG3819	0.0199206	-0.307824
FBtr0331845	CG7692	0.0241579	-0.307733
FBtr0079368	x16	0.0199206	-0.307152
FBtr0302857	CG42685	0.032274	-0.307147
FBtr0075048	CG3819	0.0199206	-0.307058
FBtr0332328	x16	0.0199206	-0.307027
FBtr0080773	CycE	0.0385381	-0.306643
FBtr0080774	CycE	0.0385381	-0.306643
FBtr0085956	CG17018	0.0385381	-0.30659
FBtr0085957	CG17018	0.0385381	-0.30659
FBtr0085958	CG17018	0.0385381	-0.30659
FBtr0306235	CG17018	0.0385381	-0.30659
FBtr0075215	CG7692	0.0241579	-0.305338
FBtr0331961	CG43788	0.0199206	-0.304597
FBtr0085990	CG8335	0.0385381	-0.304578
FBtr0273378	CG31688	0.0241579	-0.30449
FBtr0330203	CG31688	0.0241579	-0.30449
FBtr0330204	CG31688	0.0241579	-0.30449
FBtr0309089	CG4022	0.0241579	-0.304452
FBtr0332068	CG10226	0.0241579	-0.301082
FBtr0077997	CG4375	0.0241579	-0.300508
FBtr0310271		0.0241579	-0.300508
FBtr0084852	CG10560	0.0241579	-0.300211
FBtr0077012	CG10226	0.0241579	-0.298692
FBtr0080674	CG33309	0.032274	-0.297888
FBtr0113215	CG14688	0.032274	-0.296922
FBtr0086820	CG30110	0.0385381	-0.296791
FBtr0306133	CG2247	0.032274	-0.295708
FBtr0306134	CG2247	0.032274	-0.295708
FBtr0306135	CG2247	0.032274	-0.295708
FBtr0073536	CG2247	0.032274	-0.295555
FBtr0079431	ade3	0.0241579	-0.295459
FBtr0077973	CG5011	0.032274	-0.294509
FBtr0321278		0.0241579	-0.294388
FBtr0078172	Spn77Bc	0.032274	-0.292523
FBtr0331816	Spn77Bc	0.032274	-0.292523
FBtr0084048	CG10827	0.032274	-0.292311
FBtr0305038	Gld2	0.032274	-0.291505
FBtr0077878	chinmo	0.0385381	-0.291399
FBtr0086752	CG14500	0.0385381	-0.29137
FBtr0086477	Obp56d	0.032274	-0.291181
FBtr0088704	Jon44E	0.032274	-0.289717
FBtr0310204	Gld2	0.032274	-0.289181
FBtr0308895	CG31688	0.032274	-0.288886
FBtr0078052	CG33127	0.032274	-0.288628
FBtr0084258	CG7045	0.0385381	-0.287318
FBtr0303934	chinmo	0.0385381	-0.286324
FBtr0084718	Trf4-2	0.0385381	-0.286242
FBtr0088493	CG1648	0.0385381	-0.285118
FBtr0100318	polo	0.0385381	-0.284673
FBtr0085845	Acf1	0.0385381	-0.284602
FBtr0321279		0.0385381	-0.281152
FBtr0076554	Galk	0.0385381	-0.281027
FBtr0076553	Galk	0.0385381	-0.279413
FBtr0100231	RpL41	0.0385381	0.254151
FBtr0084512	Aats-glupro	0.0385381	0.254442
FBtr0330697	Slob	0.0385381	0.259471
FBtr0330699	Slob	0.0385381	0.259471
FBtr0330700	Slob	0.0385381	0.259471
FBtr0330701	Slob	0.0385381	0.259471
FBtr0330703	Slob	0.0385381	0.259471
FBtr0086916	Mtap	0.0385381	0.260274
FBtr0329993	Mtap	0.0385381	0.260274
FBtr0075094	GNBP2	0.0385381	0.26085
FBtr0075095	GNBP2	0.0385381	0.26085
FBtr0075096	GNBP2	0.0385381	0.26085
FBtr0075097		0.0385381	0.26085
FBtr0073403	CG1582	0.032274	0.262688
FBtr0081285	CG10194	0.0385381	0.264595
FBtr0078485	CG7133	0.0385381	0.264906
FBtr0074927	CG14103	0.0385381	0.265238
FBtr0333878	CG14103	0.0385381	0.265325
FBtr0077391	CG3036	0.032274	0.265687
FBtr0077440	ND-B8	0.0385381	0.268311
FBtr0088838	phr	0.0385381	0.268708
FBtr0088839	phr	0.0385381	0.268708
FBtr0078413	AcCoAS	0.0241579	0.268849
FBtr0333126	AcCoAS	0.0241579	0.269534
FBtr0078414	AcCoAS	0.0241579	0.270382
FBtr0078210	CG4858	0.032274	0.271115
FBtr0084431	CG4408	0.0385381	0.271927
FBtr0080033	Grip75	0.032274	0.273093
FBtr0304869	FoxP	0.0385381	0.275135
FBtr0077467	Sr-CI	0.032274	0.275822
FBtr0071865	CG4250	0.0241579	0.277134
FBtr0309802	CG4250	0.0241579	0.277134
FBtr0310079	eater	0.032274	0.277372
FBtr0073066	PHGPx	0.0199206	0.279349
FBtr0073067	PHGPx	0.0199206	0.279349
FBtr0073068	PHGPx	0.0199206	0.279349
FBtr0083155	CG31296	0.0385381	0.280304
FBtr0307099	CG43351	0.0241579	0.281907
FBtr0072411	Tina-1	0.0199206	0.282498
FBtr0100389	Tina-1	0.0199206	0.282848
FBtr0100888	mt:lrRNA	0.014579	0.283456
FBtr0329937	FoxP	0.0385381	0.283858
FBtr0079495	LKR	0.0199206	0.284116
FBtr0070179	CG14629	0.014579	0.285507
FBtr0073208	CG14990	0.0199206	0.2858
FBtr0310394	CG43672	0.0385381	0.286227
FBtr0111189	CG40485	0.0199206	0.287016
FBtr0079080	CG14022	0.0241579	0.287116
FBtr0078699	rev7	0.0385381	0.287266
FBtr0075677	CG9628	0.014579	0.28756
FBtr0075678	CG9628	0.014579	0.28756
FBtr0301239	CG9628	0.014579	0.288763
FBtr0087222	Jhedup	0.0199206	0.288885
FBtr0301319		0.0199206	0.29146
FBtr0080286	escl	0.0241579	0.291647
FBtr0075492	Pgm	0.0118345	0.291734
FBtr0086667	CG15065	0.0241579	0.292852
FBtr0083965	CG31223	0.0385381	0.293296
FBtr0081544	alpha-Est1	0.0118345	0.29361
FBtr0300563	CG15649	0.0241579	0.293735
FBtr0301735	CG12868	0.014579	0.293797
FBtr0076707	Sbp2	0.0199206	0.294946
FBtr0083113	CG6171	0.0199206	0.295309
FBtr0112926	CG6171	0.0199206	0.295309
FBtr0080105	CG17104	0.0199206	0.295966
FBtr0077981	CG5080	0.0118345	0.297074
FBtr0077982	CG5080	0.0118345	0.297074
FBtr0331289	CG5080	0.0118345	0.297074
FBtr0301366	CG5142	0.0241579	0.297096
FBtr0079898	TbCMF46	0.0241579	0.297185
FBtr0073980	CG9514	0.014579	0.298443
FBtr0302551	CG32856	0.0241579	0.299763
FBtr0111190	CG40485	0.014579	0.300022
FBtr0086668	Idgf5	0.0118345	0.300742
FBtr0080254	CG4988	0.00847371	0.301498
FBtr0112925		0.014579	0.301554
FBtr0082600	lig3	0.0118345	0.302291
FBtr0077429	Traf4	0.014579	0.305043
FBtr0086727	CG15068	0.00847371	0.305268
FBtr0112766	CG34460	0.0118345	0.305401
FBtr0081438	RPA2	0.0199206	0.306097
FBtr0333011	RPA2	0.0199206	0.306097
FBtr0290297		0.00847371	0.307262
FBtr0079195		0.00847371	0.307913
FBtr0305676	CG8654	0.00677092	0.308016
FBtr0086325	CG16898	0.00847371	0.31017
FBtr0305677	CG8654	0.00677092	0.310418
FBtr0086340	CG8654	0.00677092	0.31052
FBtr0085617		0.00677092	0.31075
FBtr0290244		0.0118345	0.311887
FBtr0079194		0.00677092	0.313405
FBtr0080891	CG17904	0.00677092	0.313946
FBtr0083360	CG10345	0.00677092	0.314199
FBtr0112917	Rad9	0.032274	0.314258
FBtr0078727	Rab23	0.032274	0.315715
FBtr0075377	CG4998	0.0241579	0.315854
FBtr0110866	CG4998	0.0241579	0.315854
FBtr0084116	CG6353	0.0118345	0.31619
FBtr0071179	Corp	0.0385381	0.316556
FBtr0076234	CG6272	0.00677092	0.316577
FBtr0302519	CG33296	0.014579	0.316977
FBtr0080288	Qtzl	0.00677092	0.317046
FBtr0321269		0.00677092	0.317837
FBtr0332706	CG6272	0.00677092	0.318568
FBtr0307283	Corp	0.0385381	0.319928
FBtr0112633	Rgk2	0.00847371	0.319967
FBtr0071388	CG1468	0.00474664	0.320201
FBtr0079651	CG17294	0.00847371	0.320353
FBtr0070477	per	0.00677092	0.321028
FBtr0332311	per	0.00677092	0.321028
FBtr0083239	CG32856	0.014579	0.321181
FBtr0080002	lft	0.00677092	0.322282
FBtr0302490	lft	0.00677092	0.322282
FBtr0089426	CG18853	0.00474664	0.323118
FBtr0300337	Ppn	0.00373384	0.324576
FBtr0301837	Ppn	0.00373384	0.324576
FBtr0301838	Ppn	0.00373384	0.324576
FBtr0301839	Ppn	0.00373384	0.324576
FBtr0087815	CG3790	0.0385381	0.325322
FBtr0309292	CR43469	0.0385381	0.325322
FBtr0300901	CG18643	0.032274	0.325358
FBtr0080073	Hand	0.032274	0.325416
FBtr0113347	prt	0.014579	0.326633
FBtr0082954	Cyp313a1	0.00373384	0.328305
FBtr0083295	Dhfr	0.00677092	0.331915
FBtr0110910	Dhfr	0.00677092	0.331915
FBtr0079003	Cg25C	0.00256443	0.332113
FBtr0079002	Cg25C	0.00256443	0.332328
FBtr0071762	NtR	0.00474664	0.332519
FBtr0308350	NtR	0.00474664	0.332519
FBtr0080603	CG15293	0.00256443	0.332808
FBtr0080586	NimB5	0.00474664	0.33332
FBtr0089322	CG10638	0.00677092	0.333691
FBtr0079925	Cyp4e3	0.00373384	0.333756
FBtr0075753	Hml	0.00256443	0.333817
FBtr0333020	Hml	0.00256443	0.333817
FBtr0071003	CG4586	0.0241579	0.334028
FBtr0089188	Rfabg	0.00256443	0.334463
FBtr0302501	NimB5	0.00373384	0.337209
FBtr0077469	lectin-24Db	0.00677092	0.337928
FBtr0110962	Gyc-89Da	0.0385381	0.338423
FBtr0110963	Gyc-89Da	0.0385381	0.338423
FBtr0079001	Cg25C	0.00198639	0.338854
FBtr0076606	ImpE1	0.0241579	0.338954
FBtr0333057	ImpE1	0.0241579	0.338954
FBtr0306310	CG43249	0.00847371	0.3395
FBtr0079133		0.00847371	0.339968
FBtr0087642	CG6553	0.0385381	0.340105
FBtr0084216	CG18596	0.00256443	0.340752
FBtr0085488	Cad99C	0.00256443	0.340818
FBtr0303095	Cad99C	0.00256443	0.340818
FBtr0079878	CG4594	0.00373384	0.34112
FBtr0331631	CG4594	0.00373384	0.34112
FBtr0078484	CG7130	0.00677092	0.342508
FBtr0088831	mus205	0.00256443	0.342675
FBtr0307203	CG9593	0.0199206	0.342727
FBtr0114465	osp	0.00677092	0.343013
FBtr0301494	osp	0.00677092	0.343013
FBtr0301495	osp	0.00677092	0.343013
FBtr0301496	osp	0.00677092	0.343013
FBtr0086749	CG10916	0.00256443	0.34336
FBtr0079766	CG13102	0.00256443	0.345643
FBtr0302950	CG7236	0.00847371	0.345863
FBtr0300753	PIG-C	0.0199206	0.346668
FBtr0113232	CCHa1	0.00677092	0.346741
FBtr0304030	CR42861	0.0118345	0.346809
FBtr0304031	CR42861	0.0118345	0.346809
FBtr0006151	Adhr	0.00677092	0.347653
FBtr0100591	Adh	0.00677092	0.347653
FBtr0078688	Snm1	0.00373384	0.347739
FBtr0100589	Adh	0.00677092	0.34802
FBtr0100594	Adh	0.00677092	0.34802
FBtr0073362	CG7509	0.0199206	0.349104
FBtr0100187	Adhr	0.00677092	0.349324
FBtr0100593	Adh	0.00677092	0.349324
FBtr0100590	Adh	0.00677092	0.349708
FBtr0078977	Or82a	0.0241579	0.350516
FBtr0331627	Adat1	0.032274	0.35166
FBtr0086699	CG10924	0.00133726	0.35186
FBtr0332853	CG10916	0.00198639	0.35312
FBtr0075899	CG11261	0.00847371	0.353196
FBtr0113093	CG10924	0.00133726	0.353881
FBtr0310436	CG33978	0.00133726	0.355346
FBtr0308251	CG33978	0.00133726	0.355618
FBtr0075027	CG14079	0.0385381	0.358441
FBtr0307489	CG32698	0.00256443	0.358613
FBtr0071386	CG32698	0.00256443	0.35875
FBtr0091953	pncr016:2R	0.00847371	0.358768
FBtr0083711	CG14285	0.00474664	0.359869
FBtr0087291	CG8299	0.00256443	0.360131
FBtr0083327	CG14892	0.00373384	0.362665
FBtr0073516	nod	0.000673579	0.36383
FBtr0082720		0.00102035	0.364104
FBtr0082721	CG17327	0.00102035	0.364104
FBtr0300364	CG34411	0.000673579	0.368669
FBtr0076173	CG7560	0.00102035	0.370074
FBtr0310437	CG33978	0.000673579	0.370912
FBtr0310435	CG33978	0.000673579	0.371132
FBtr0301576	CG34331	0.000506502	0.373694
FBtr0084455	Lsd-1	0.00847371	0.373822
FBtr0084456	Lsd-1	0.00847371	0.373822
FBtr0084457	Lsd-1	0.00847371	0.373889
FBtr0070460	gt	0.0241579	0.374566
FBtr0073729	CG32641	0.000506502	0.375223
FBtr0305574	CG7227	0.00474664	0.377401
FBtr0073728	CG32640	0.000506502	0.37894
FBtr0080285	dgt2	0.00133726	0.382551
FBtr0079551	CG7227	0.00474664	0.382858
FBtr0084340	CG17244	0.00032798	0.384081
FBtr0303931	CG42846	0.00373384	0.386177
FBtr0310561	fok	0.00677092	0.386899
FBtr0301668	rad50	0.00032798	0.387064
FBtr0305323	rad50	0.00032798	0.387064
FBtr0304637	CG43055	0.0385381	0.390189
FBtr0086523	CG10073	0.032274	0.39342
FBtr0083851	CG4465	0.0241579	0.394378
FBtr0310075	NimC1	0.00032798	0.396496
FBtr0310321	CG10073	0.0241579	0.397213
FBtr0086551	cer	0.00373384	0.397428
FBtr0072459	gol	0.000154499	0.400963
FBtr0300178	gol	0.000154499	0.400963
FBtr0300179	gol	0.000154499	0.400963
FBtr0306330	gol	0.000154499	0.400963
FBtr0082158	MtnA	0.000243179	0.40139
FBtr0073539	CG1561	0.000154499	0.402759
FBtr0077402	CG2837	0.00133726	0.404897
FBtr0075942	CG10960	0.000113017	0.406702
FBtr0070067	CG3777	0.00198639	0.408276
FBtr0070068	CG3777	0.00198639	0.408276
FBtr0080615	NimC1	0.000154499	0.408958
FBtr0083194	c(3)G	0.00032798	0.410799
FBtr0083196	c(3)G	0.00032798	0.410799
FBtr0302495	GstE13	0.000154499	0.411137
FBtr0088579	GstE13	0.000154499	0.411384
FBtr0075943	CG10960	7.04621e-05	0.412941
FBtr0074866	obst-J	0.00373384	0.41376
FBtr0080617	NimB4	0.00032798	0.413826
FBtr0078339	CG7632	0.000113017	0.414132
FBtr0321281	CG7632	0.000113017	0.414132
FBtr0079974		0.032274	0.41435
FBtr0075941	CG10960	7.04621e-05	0.414391
FBtr0089321	CG10638	7.04621e-05	0.417006
FBtr0083195	c(3)G	0.00032798	0.417297
FBtr0082924	CG3259	0.00373384	0.417439
FBtr0077369	CG14615	7.04621e-05	0.417757
FBtr0333794	DIP-alpha	0.00474664	0.421048
FBtr0078058	BBS8	0.00474664	0.424012
FBtr0300086	Ste:CG33237	0.0199206	0.427618
FBtr0332780	CR43868	5.08842e-05	0.429117
FBtr0332781	CR43868	5.08842e-05	0.429117
FBtr0070892	fs(1)M3	0.00847371	0.431723
FBtr0075960	ver	0.000154499	0.432558
FBtr0310626	Zasp67	0.00677092	0.433157
FBtr0083049	CG4210	0.000506502	0.434783
FBtr0309248		0.000506502	0.434783
FBtr0084643	CG13618	0.000673579	0.435809
FBtr0333480	CR43943	0.032274	0.435838
FBtr0302798		0.000113017	0.435861
FBtr0308945	CR33294	0.000673579	0.437108
FBtr0331792	ver	0.000154499	0.437802
FBtr0072488	Kaz1-ORFB	3.11355e-05	0.441261
FBtr0100224	Kaz1-ORFB	3.11355e-05	0.441261
FBtr0332140	Cyp316a1	0.00847371	0.441826
FBtr0073557	Karl	5.08842e-05	0.444439
FBtr0073556	Karl	7.04621e-05	0.445262
FBtr0331569	atk	3.11355e-05	0.44612
FBtr0076708	CG13670	0.014579	0.447176
FBtr0333562	CG4950	3.11355e-05	0.448215
FBtr0305594		0.014579	0.449993
FBtr0289968	ppk29	0.00032798	0.450928
FBtr0289970	ppk29	0.00032798	0.450928
FBtr0073893	CG11584	0.00198639	0.451404
FBtr0332585		0.00198639	0.451404
FBtr0072490		1.33393e-05	0.454855
FBtr0078618	Obp83ef	0.000506502	0.457608
FBtr0289967	ppk29	0.00032798	0.457616
FBtr0289969	ppk29	0.00032798	0.457616
FBtr0071928	Cyp6d2	2.22118e-05	0.457716
FBtr0113181	Cpr76Bd	7.04621e-05	0.458317
FBtr0332755	Cpr76Bd	7.04621e-05	0.458317
FBtr0332756	Cpr76Bd	7.04621e-05	0.458317
FBtr0310629	Zasp67	0.00677092	0.458428
FBtr0082027	CG8129	9.40737e-06	0.461099
FBtr0078584	Obp83cd	0.00474664	0.461636
FBtr0076571	Cp18	0.032274	0.463284
FBtr0100864	mt:tRNA:K	0.000506502	0.464994
FBtr0310484	CR43684	9.40737e-06	0.465641
FBtr0290260	CG4950	1.33393e-05	0.467912
FBtr0084089	CheB93a	0.000243179	0.469728
FBtr0086335	Obp56h	0.0199206	0.471203
FBtr0302932	Obp56h	0.0199206	0.472863
FBtr0072493	Kaz1-ORFB	5.54451e-06	0.474968
FBtr0310627	Zasp67	0.00474664	0.475017
FBtr0100851	Kaz1-ORFB	5.54451e-06	0.475194
FBtr0300090	Ste:CG33241	0.00677092	0.476026
FBtr0303304	CG42759	0.0118345	0.476202
FBtr0080275	Mal-B1	0.000506502	0.47698
FBtr0077854	CG4259	0.00256443	0.478486
FBtr0080592	NimC4	0.0199206	0.482065
FBtr0300088	Ste:CG33239	0.00474664	0.484851
FBtr0082026	CG8129	2.23717e-06	0.487327
FBtr0300091	Ste:CG33242	0.00847371	0.491131
FBtr0307366	MRE16	0.00474664	0.495007
FBtr0079661	CG13386	0.00102035	0.496566
FBtr0085449	ppk30	0.00847371	0.497191
FBtr0332441	ppk30	0.00847371	0.497191
FBtr0307364	CR40469	0.00474664	0.499182
FBtr0300096	Ste:CG33247	0.00474664	0.500418
FBtr0112446		0.000673579	0.502543
FBtr0306899	CR43314	0.00677092	0.50578
FBtr0087504	CG33469	0.00373384	0.508505
FBtr0300612	CG4793	0.00256443	0.50931
FBtr0087557	Obp50a	0.0385381	0.512022
FBtr0087558	Obp50a	0.0385381	0.512022
FBtr0071799	CG13502	0.000673579	0.516577
FBtr0080763	Ku80	8.76653e-07	0.51931
FBtr0300092	Ste:CG33243	0.00677092	0.519402
FBtr0077568	CG15414	0.00198639	0.523253
FBtr0300089	Ste:CG33240	0.00474664	0.523412
FBtr0080565	CG33307	5.99977e-07	0.526936
FBtr0087609	St4	5.08842e-05	0.526971
FBtr0080412	CG15485	0.00474664	0.527187
FBtr0076547	Doc2	0.0118345	0.527514
FBtr0100880	mt:ND4L	7.04621e-05	0.528839
FBtr0307297	Ste12DOR	0.00373384	0.52915
FBtr0301220		0.000113017	0.53036
FBtr0079061	Cyp28d2	8.76653e-07	0.535755
FBtr0079471	Cyp4d21	1.23398e-07	0.538304
FBtr0300085	Ste:CG33236	0.00133726	0.538733
FBtr0084303	cd	7.04621e-05	0.539704
FBtr0300093	Ste:CG33244	0.00133726	0.543719
FBtr0300094	Ste:CG33245	0.00133726	0.543719
FBtr0300087	Ste:CG33238	0.0118345	0.544014
FBtr0080588	NimC2	0.00032798	0.548364
FBtr0080589	NimC2	0.00032798	0.548364
FBtr0307307	CG43366	0.00373384	0.549469
FBtr0300865	CG14893	2.26441e-07	0.554808
FBtr0087554	Obp50d	0.0118345	0.55556
FBtr0088749	Mal-A5	2.96284e-08	0.558006
FBtr0300953	Mal-A5	2.96284e-08	0.558006
FBtr0072063	ItgaPS5	0.014579	0.560778
FBtr0073473	CG15199	0.00198639	0.56415
FBtr0332245	CG13962	0.032274	0.565129
FBtr0081314	CG13962	0.032274	0.565129
FBtr0081697	agt	2.26441e-07	0.565921
FBtr0087628	CG6280	0.014579	0.569601
FBtr0085698	Spn100A	0.014579	0.570908
FBtr0306897	CR43314	0.00373384	0.576278
FBtr0306898	CR43314	0.00373384	0.576278
FBtr0084123	slou	3.86842e-06	0.576631
FBtr0330389	slou	3.86842e-06	0.576631
FBtr0307189	CG15199	0.00198639	0.57812
FBtr0088551	CG13955	0.014579	0.580124
FBtr0301048	CG33465	0.00677092	0.584331
FBtr0089323	CG10725	8.3082e-08	0.591181
FBtr0077692	CG3119	0.00847371	0.591676
FBtr0086919	CG10764	0.000154499	0.592089
FBtr0114512	Gr63a	0.032274	0.593536
FBtr0302213	CG9150	0.000113017	0.597836
FBtr0305701	CG43164	0.00677092	0.603304
FBtr0305702	CG43164	0.00677092	0.603304
FBtr0305705	CG43164	0.00677092	0.603304
FBtr0332251	CG33792	0.032274	0.609907
FBtr0306844	CR43309	0.0385381	0.612942
FBtr0077393	Sgs1	8.76653e-07	0.620207
FBtr0073839	CG32625	0.00133726	0.645188
FBtr0088432	Def	5.99977e-07	0.650653
FBtr0305703	CG43164	0.00198639	0.652514
FBtr0304601		4.43202e-08	0.65701
FBtr0074062	CG15646	0.000673579	0.661211
FBtr0074603	phm	0.00198639	0.667834
FBtr0300685	CG10445	1.54549e-08	0.669755
FBtr0310106	CR43652	0.00133726	0.670607
FBtr0089524	nan	0.00474664	0.672876
FBtr0321258	nan	0.00474664	0.672876
FBtr0304704	CG10445	1.54549e-08	0.673575
FBtr0082385	Irbp	1.0934e-10	0.674248
FBtr0081256	CG13078	0.00256443	0.675435
FBtr0075134	CG13699	0.00847371	0.684704
FBtr0100558	Hsp22	2.22118e-05	0.684831
FBtr0100655	Hsp67Bb	2.22118e-05	0.684831
FBtr0330647	Amnionless	1.54549e-08	0.690276
FBtr0084287	CG33093	0.00256443	0.693014
FBtr0306825	CG43295	0.0241579	0.701899
FBtr0078134	Amnionless	1.02654e-08	0.709729
FBtr0331969		0.00102035	0.713232
FBtr0310042	CR43641	0.00198639	0.715835
FBtr0082378	Ugt86Di	3.11355e-05	0.718545
FBtr0100890	mt:srRNA	1.23398e-07	0.720399
FBtr0112769	CG11741	3.86842e-06	0.722369
FBtr0087973	CG8850	2.96284e-08	0.722803
FBtr0087972	CG8850	1.54549e-08	0.72876
FBtr0076607	ImpE1	0.0241579	0.733518
FBtr0084052		0.00474664	0.737381
FBtr0082335	CG14695	5.45353e-10	0.738833
FBtr0080752	kek3	2.60525e-12	0.743997
FBtr0300848	kek3	2.60525e-12	0.743997
FBtr0100588	Fuca	1.02654e-08	0.750727
FBtr0091633	CG33654	0.0118345	0.773061
FBtr0112789	TkR86C	1.0934e-10	0.791
FBtr0306706		0.014579	0.792485
FBtr0301665	Try29F	7.04621e-05	0.800376
FBtr0085103	CG14258	0.00373384	0.807608
FBtr0080059	RnrL	1.84408e-13	0.81287
FBtr0308241	CG13502	1.23398e-07	0.819485
FBtr0082315	TkR86C	3.24767e-11	0.819527
FBtr0074854	CG6933	0.0199206	0.827313
FBtr0074855	CG6933	0.0199206	0.827313
FBtr0072463	Lsp1gamma	1.33393e-05	0.833479
FBtr0113103		8.3082e-08	0.83582
FBtr0079837	gcm2	1.33393e-05	0.840594
FBtr0079838		1.33393e-05	0.840594
FBtr0074859	CG7298	0.0241579	0.841009
FBtr0080213	mre11	1.15463e-14	0.842264
FBtr0308750		1.15463e-14	0.842264
FBtr0087676	link	0.00032798	0.84337
FBtr0306927	CG43333	0.00032798	0.847543
FBtr0074853	CG6933	0.014579	0.853145
FBtr0310468	CG6933	0.014579	0.853145
FBtr0332694	CG6933	0.014579	0.853145
FBtr0081242	CG13083	0.0385381	0.870081
FBtr0070601		0.0241579	0.88015
FBtr0076512	CG13313	5.00603e-11	0.894402
FBtr0081900	Or85b	0.00677092	0.925894
FBtr0071149		0.0199206	0.935376
FBtr0078434	CG14572	0.032274	0.957266
FBtr0075366	CG13063	0.00198639	0.976206
FBtr0076041	CG7252	0.000673579	0.980374
FBtr0113317	lectin-33A	1.80966e-14	0.992694
FBtr0071424	Yp2	0.0241579	1.00394
FBtr0084242	CG5391	2.60525e-12	1.01226
FBtr0079171	Vm26Ab	0.00677092	1.01422
FBtr0332763	CR43887	0.00133726	1.02066
FBtr0070201	CG11380	0.00256443	1.02536
FBtr0332131	CG42255	1.02654e-08	1.03026
FBtr0078522	CG11370	0.0199206	1.04308
FBtr0330172	CG11370	0.0199206	1.04308
FBtr0078265	CG11458	1.33393e-05	1.05109
FBtr0086479	Obp56c	0.00256443	1.05146
FBtr0307891	Obp56c	0.00256443	1.05146
FBtr0332552	mthl11	0.00133726	1.05164
FBtr0332553	mthl11	0.00133726	1.05164
FBtr0084331		1.15463e-14	1.05496
FBtr0299672	Ir7f	0.00373384	1.05896
FBtr0100559	Hsp22	8.76653e-07	1.06551
FBtr0073612	dy	0.0199206	1.08932
FBtr0073260	mas	9.40737e-06	1.09584
FBtr0332659	mas	9.40737e-06	1.09584
FBtr0073673		0.00474664	1.10303
FBtr0100889	mt:tRNA:V	9.40737e-06	1.18258
FBtr0081954	osk	3.33701e-07	1.19027
FBtr0081956	osk	3.33701e-07	1.19027
FBtr0306929	CG43335	0.0385381	1.22427
FBtr0333227	psd	0.0199206	1.23795
FBtr0077826	Or22c	0.0199206	1.23966
FBtr0085448	ppk21	1.54535e-06	1.24253
FBtr0332440	ppk21	1.54535e-06	1.24253
FBtr0070550	CG32793	0.0241579	1.29395
FBtr0079238	psd	0.00677092	1.3372
FBtr0300627	CG42500	0.00677092	1.3372
FBtr0070663	Femcoat	0.014579	1.35019
FBtr0112771	CG13051	0.0385381	1.37069
FBtr0074856	CG7017	1.02654e-08	1.43213
FBtr0332695	CG7017	1.02654e-08	1.43213
FBtr0078725	cas	0.0241579	1.44587
FBtr0083444	Eh	0.0241579	1.44634
FBtr0085034	TwdlS	0.00133726	1.46613
FBtr0076789	mthl6	1.02654e-08	1.55326
FBtr0304146	Kaz1-ORFA	4.04199e-12	1.58189
FBtr0077888	Gr22e	0.032274	1.61212
FBtr0079252		0.00474664	1.63869
FBtr0072637	LysX	2.26441e-07	1.64964
FBtr0080278	Or33a	0.014579	1.69866
FBtr0333905	CR43967	0.014579	1.69974
FBtr0302954	CG42704	0.000243179	1.73116
FBtr0076990	Lcp65Ad	0.00847371	1.7783
FBtr0333581	Lcp65Ad	0.00847371	1.7783
FBtr0070392	CG3457	0.032274	1.98645
FBtr0076196	Fad2	0.00847371	2.2056
FBtr0112729	CG34428	0.00847371	2.2069
FBtr0075893	CG14115	5.08842e-05	2.30063
FBtr0079239	Vm26Aa	0.0199206	2.81473
FBtr0333232	Vm26Aa	0.0199206	2.81473
FBtr0080521	Vm34Ca	0.00198639	2.83689
FBtr0076716	CG7201	1.71556e-09	2.94057
FBtr0332135	CG7201	1.71556e-09	2.94057

## Sheet: rad360
FBtr	Gene Symbol	rad_500_FDR	rad_500_lgFC
FBtr0333620		0.00949202	-2.55418
FBtr0082060	CG8147	2.39459e-18	-2.48579
FBtr0301280	CG14357	0.00447253	-2.40137
FBtr0332031	CR43808	5.16709e-07	-2.07578
FBtr0332032	CR43808	5.16709e-07	-2.07578
FBtr0087117	Amyrel	9.50854e-10	-1.77553
FBtr0085290	CG1894	1.40254e-12	-1.65741
FBtr0299796	CG42329	1.84297e-14	-1.61781
FBtr0309970	CG14811	9.35336e-08	-1.54924
FBtr0087386	Mtk	0.000109822	-1.52963
FBtr0077422	CG3251	6.27655e-09	-1.52072
FBtr0080474	CG9377	0.00104082	-1.5016
FBtr0082876	CG9925	2.37872e-08	-1.47016
FBtr0333546	Phf7	2.88662e-11	-1.43571
FBtr0332419	CG43843	3.86986e-08	-1.43058
FBtr0304873	CG43088	2.2192e-07	-1.41005
FBtr0333547	Phf7	7.84571e-11	-1.39478
FBtr0070027	Phf7	1.35466e-10	-1.39317
FBtr0307503		5.01382e-11	-1.37382
FBtr0305795	AttC	0.000417539	-1.34801
FBtr0302237		1.7735e-05	-1.32776
FBtr0302217		0.000216682	-1.29556
FBtr0086621	DptB	0.000150954	-1.25774
FBtr0073653	Cpr11B	7.56059e-05	-1.25462
FBtr0333157	Cpr11B	7.56059e-05	-1.25462
FBtr0085153	CG17192	7.84571e-11	-1.21508
FBtr0080165	aub	3.77322e-09	-1.19631
FBtr0112793	aub	6.27655e-09	-1.17641
FBtr0301120		5.16709e-07	-1.1523
FBtr0087436	Dro	2.2192e-07	-1.14692
FBtr0309055	Dro	3.28658e-07	-1.14018
FBtr0073916	CG9411	2.64446e-06	-1.13881
FBtr0086514	CG18607	1.25044e-05	-1.12184
FBtr0079779	Rcd-1r	1.39557e-07	-1.11362
FBtr0111154		8.31739e-06	-1.09643
FBtr0301119		2.2192e-07	-1.08922
FBtr0082574	GstD7	5.80891e-06	-1.08609
FBtr0082376	Ugt86De	1.18032e-06	-1.08224
FBtr0112360	CG34169	5.80891e-06	-1.06793
FBtr0273369	Npc2e	2.37872e-08	-1.0638
FBtr0113756		5.81514e-08	-1.05285
FBtr0333135	CG43915	7.56059e-05	-1.04431
FBtr0300022		5.81514e-08	-1.03296
FBtr0088799	CG30375	0.000785153	-1.0328
FBtr0070202	CG14625	0.0464198	-1.02503
FBtr0302236		0.0464198	-1.01337
FBtr0078773	CG12590	0.0370107	-1.00698
FBtr0077182	CG15213	7.56059e-05	-0.999665
FBtr0300451	CG31205	0.0198842	-0.998168
FBtr0075502	CG6244	0.0198842	-0.987994
FBtr0301087	CG4415	9.35336e-08	-0.985243
FBtr0077951	CG4415	9.35336e-08	-0.984892
FBtr0304612	CG33337	0.0370107	-0.977428
FBtr0074560	CG15056	5.80891e-06	-0.963402
FBtr0301751	Jhe	0.000560538	-0.951069
FBtr0087223	Jhe	0.000417539	-0.951063
FBtr0071304	CG12057	5.80891e-06	-0.951053
FBtr0332623	CG12057	5.80891e-06	-0.951053
FBtr0077152	blanks	9.35336e-08	-0.943647
FBtr0305280		0.00188345	-0.932789
FBtr0112501	CG34305	0.0124452	-0.927289
FBtr0301118		1.72018e-06	-0.925825
FBtr0305896	CG43167	0.000785153	-0.923989
FBtr0082853	Rbp4	3.28658e-07	-0.922279
FBtr0304129	MtnE	0.0124452	-0.916488
FBtr0304363	mir-997	0.000785153	-0.915425
FBtr0077361	CG17601	0.0198842	-0.91304
FBtr0076388	CG18179	0.000150954	-0.912698
FBtr0309983	CR43627	1.25044e-05	-0.903695
FBtr0082575	GstD8	0.015384	-0.89224
FBtr0309753	scaRNA:MeU2-G25	0.0370107	-0.886076
FBtr0078005	CG13947	0.0198842	-0.885225
FBtr0114103		0.00447253	-0.881905
FBtr0302215		0.000417539	-0.880431
FBtr0301743	CG42591	0.00949202	-0.879282
FBtr0083006	RpS5b	2.64446e-06	-0.860326
FBtr0308031	RpS5b	2.64446e-06	-0.860326
FBtr0082877	CG9926	0.00331906	-0.855236
FBtr0073373	CG32232	2.64446e-06	-0.849368
FBtr0087488	CG17386	3.82088e-06	-0.845362
FBtr0080621	CG32971	1.7735e-05	-0.837892
FBtr0086164	Spn42De	0.00447253	-0.836186
FBtr0309371	Spn42De	0.00447253	-0.836186
FBtr0087722	CG13325	0.00949202	-0.834901
FBtr0113891		1.7735e-05	-0.828918
FBtr0114462	CG32971	1.7735e-05	-0.823398
FBtr0114463	CG32971	1.7735e-05	-0.823398
FBtr0081689	Ccp84Ag	0.015384	-0.820519
FBtr0304364	</td	0.0198842	-0.816845
FBtr0302987	CG32507	0.0242178	-0.816472
FBtr0082042	GstZ2	3.82088e-06	-0.815303
FBtr0082043	GstZ2	3.82088e-06	-0.812952
FBtr0332949		0.00949202	-0.810814
FBtr0113325	CG3526	0.000560538	-0.80308
FBtr0082180	ATPsynepsilonL	0.000560538	-0.802833
FBtr0113408	ATPsynepsilonL	0.000560538	-0.802833
FBtr0333823	ATPsynepsilonL	0.000560538	-0.802833
FBtr0302220		0.00447253	-0.802029
FBtr0077239	Npc1b	3.82088e-06	-0.794635
FBtr0084255	Pebp1	3.82088e-06	-0.789353
FBtr0072237	shu	0.00447253	-0.778493
FBtr0073918	betaNACtes6	0.000109822	-0.77707
FBtr0304636	CG43054	0.00188345	-0.775012
FBtr0082041	GstZ2	1.25044e-05	-0.770894
FBtr0078596	Osi6	0.0014396	-0.760294
FBtr0085439		0.00447253	-0.759615
FBtr0088803	dpn	0.0198842	-0.758584
FBtr0074806	SkpE	0.0242178	-0.755884
FBtr0070546	CG3526	0.00104082	-0.748946
FBtr0073092	CG12078	7.56059e-05	-0.746414
FBtr0308063	CG12078	7.56059e-05	-0.746414
FBtr0078559	BoYb	0.00569179	-0.732129
FBtr0113537	snoRNA:Psi28S-2263	0.0308435	-0.727099
FBtr0091806	His-Psi:CR33802	0.000785153	-0.726772
FBtr0084824	CG31300	2.63635e-05	-0.726609
FBtr0080995	CG15142	0.00569179	-0.720917
FBtr0113261	CG7907	5.44056e-05	-0.719682
FBtr0113262	CG7907	5.44056e-05	-0.719682
FBtr0073948	CG14410	0.00756688	-0.714434
FBtr0084434	GILT3	0.000216682	-0.709929
FBtr0082016	HP1e	0.00949202	-0.708922
FBtr0074703	CG15882	0.0370107	-0.706662
FBtr0080136	CG17127	0.015384	-0.706436
FBtr0290229	CG17127	0.015384	-0.706436
FBtr0332396	CG30472	0.000560538	-0.706409
FBtr0091815	His-Psi:CR33811	0.00104082	-0.706267
FBtr0084399	fzo	5.44056e-05	-0.703221
FBtr0307499	CG30432	0.000294429	-0.70069
FBtr0086511	tbrd-2	0.000109822	-0.698445
FBtr0303833	CG42825	7.56059e-05	-0.695475
FBtr0074797	SkpC	0.0025717	-0.691841
FBtr0082727	CG7381	7.56059e-05	-0.687917
FBtr0331429	CG7381	7.56059e-05	-0.687917
FBtr0080814	CG18518	0.000560538	-0.686724
FBtr0307362	CR43372	0.0124452	-0.68435
FBtr0309077	CG43441	0.0308435	-0.679302
FBtr0082726	CG7381	7.56059e-05	-0.678828
FBtr0112499	CG34303	0.0308435	-0.67876
FBtr0301219	CG7381	7.56059e-05	-0.678284
FBtr0331428	CG7381	7.56059e-05	-0.678284
FBtr0076299	can	0.000560538	-0.675181
FBtr0074037	CG6324	0.000785153	-0.673201
FBtr0075089	CG12477	0.000785153	-0.667298
FBtr0308654	CG14443	0.0198842	-0.665852
FBtr0074730	CG14205	0.000294429	-0.662281
FBtr0302494	CG18605	0.00104082	-0.660778
FBtr0087944	vis	0.000216682	-0.658368
FBtr0087945	vis	0.000216682	-0.658368
FBtr0301302	Dhc98D	0.000150954	-0.656052
FBtr0301303	Dhc98D	0.000150954	-0.656052
FBtr0076454	Hsp27	0.000216682	-0.648919
FBtr0302240		0.0124452	-0.646841
FBtr0080734	esg	0.000560538	-0.638752
FBtr0085873	CG2053	0.000560538	-0.638514
FBtr0076913	CG15829	0.0198842	-0.638313
FBtr0077902	Gr22f	0.0464198	-0.637157
FBtr0091818	His2A:CG33814	0.0014396	-0.63488
FBtr0071861	nsr	0.000417539	-0.632827
FBtr0332794	CR43893	0.0308435	-0.629789
FBtr0091842	His2A:CG33838	0.0014396	-0.628063
FBtr0309071	CR43436	0.0198842	-0.62432
FBtr0091860	His2A:CG33856	0.00188345	-0.622793
FBtr0084364	lmd	0.0198842	-0.622404
FBtr0091812	His2A:CG33808	0.00188345	-0.622149
FBtr0091830	His2A:CG33826	0.00188345	-0.621477
FBtr0085949	CG31600	0.00756688	-0.621468
FBtr0087849	wuc	0.0124452	-0.620802
FBtr0113076	wuc	0.0124452	-0.620802
FBtr0082482	Hsp70Ab	0.000785153	-0.620751
FBtr0080782	CG15253	0.0242178	-0.620243
FBtr0082512	Hsp70Aa	0.000785153	-0.619941
FBtr0289983	CG17150	0.00188345	-0.619936
FBtr0091827	His2A:CG33823	0.00188345	-0.618927
FBtr0078225	CG11796	0.000417539	-0.617309
FBtr0078226	CG11796	0.000417539	-0.617309
FBtr0084589	Hsp68	0.000560538	-0.616787
FBtr0305657	Muc30E	0.000560538	-0.616742
FBtr0076854	CG8562	0.000417539	-0.615922
FBtr0307108	CR43358	0.00949202	-0.613521
FBtr0273238	CG18190	0.00331906	-0.612821
FBtr0076718	CG7213	0.00949202	-0.61263
FBtr0310051	qjt	0.00447253	-0.610876
FBtr0091866	His2A:CG33862	0.0025717	-0.60956
FBtr0083756	CG18493	0.000417539	-0.60891
FBtr0091845	His2A:CG33841	0.0025717	-0.608856
FBtr0310545	dsb	0.00188345	-0.607854
FBtr0091836	His2A:CG33832	0.0025717	-0.607054
FBtr0304020	CG42854	0.0464198	-0.607003
FBtr0091809	His-Psi:CR33805	0.00569179	-0.606464
FBtr0091851	His2A:CG33847	0.0025717	-0.605843
FBtr0077863	CG15353	0.00756688	-0.605732
FBtr0085738	Prosalpha3T	0.00331906	-0.605594
FBtr0085893	His2A:CG31618	0.0025717	-0.60545
FBtr0091863	His2A:CG33859	0.0025717	-0.60531
FBtr0091821	His2A:CG33817	0.0025717	-0.603706
FBtr0309505	CR43482	0.00188345	-0.603382
FBtr0073914	betaNACtes3	0.00331906	-0.602034
FBtr0330176	Eip71CD	0.000785153	-0.601902
FBtr0091833	His2A:CG33829	0.0025717	-0.601822
FBtr0075552	Eip71CD	0.000785153	-0.601724
FBtr0075553	Eip71CD	0.000785153	-0.601724
FBtr0075554	Eip71CD	0.000785153	-0.601724
FBtr0330177	Eip71CD	0.000785153	-0.601724
FBtr0091839	His2A:CG33835	0.0025717	-0.601424
FBtr0303531	Eip71CD	0.000785153	-0.60135
FBtr0075223	qjt	0.00569179	-0.599307
FBtr0074769	CG14219	0.0025717	-0.598614
FBtr0084853	CG10553	0.000785153	-0.596331
FBtr0301347	Hr38	0.00104082	-0.595435
FBtr0273260	CG11898	0.0025717	-0.595286
FBtr0091869	His2A:CG33865	0.00331906	-0.595008
FBtr0081397	Hr38	0.00104082	-0.594015
FBtr0091824	His2A:CG33820	0.00331906	-0.593869
FBtr0110894	CG34134	0.00188345	-0.59377
FBtr0091854	His2A:CG33850	0.00331906	-0.591732
FBtr0091848	His2A:CG33844	0.00331906	-0.589881
FBtr0304028	CG42857	0.0124452	-0.588615
FBtr0080980	CG5043	0.00104082	-0.587507
FBtr0332512	CG43851	0.0308435	-0.587163
FBtr0079516	CG18585	0.00104082	-0.583722
FBtr0071969	CG9899	0.0025717	-0.58254
FBtr0071853	CG3927	0.0014396	-0.581878
FBtr0074979	CG9451	0.00104082	-0.579574
FBtr0333845	CG9451	0.00104082	-0.579507
FBtr0088494	CG1648	0.00104082	-0.578899
FBtr0091857	His2A:CG33853	0.00447253	-0.577516
FBtr0084825	CG31104	0.0014396	-0.577508
FBtr0083864	CG10887	0.0025717	-0.577503
FBtr0084728	CycB3	0.0025717	-0.575325
FBtr0079199	CG31642	0.00188345	-0.573308
FBtr0082101	Fst	0.0124452	-0.571721
FBtr0079922		0.0370107	-0.568432
FBtr0078478	Act79B	0.0014396	-0.567892
FBtr0334090	Act79B	0.0014396	-0.567892
FBtr0089267	betaNACtes1	0.0198842	-0.565649
FBtr0332014	CR43803	0.00569179	-0.561802
FBtr0081398		0.0025717	-0.560878
FBtr0076945	Prat2	0.00188345	-0.555232
FBtr0080675	CG3491	0.00447253	-0.554213
FBtr0076946	Prat2	0.00188345	-0.552487
FBtr0084301	CG17625	0.0198842	-0.552214
FBtr0080127	CG17108	0.00188345	-0.55165
FBtr0073363	CG12493	0.00331906	-0.548289
FBtr0332742	CG12493	0.00331906	-0.548289
FBtr0085077	CG6295	0.00188345	-0.547459
FBtr0300132	CG11891	0.0025717	-0.545443
FBtr0072050	yip3	0.0124452	-0.545211
FBtr0072051	yip3	0.0124452	-0.545211
FBtr0087555	CG30075	0.0464198	-0.54409
FBtr0079056	Jon25Biii	0.0025717	-0.542799
FBtr0100432	Jon25Bi	0.0025717	-0.542365
FBtr0072049	RpL22-like	0.00447253	-0.541581
FBtr0309870		0.00447253	-0.541581
FBtr0080674	CG33309	0.00447253	-0.540973
FBtr0112514	CG34316	0.0370107	-0.539645
FBtr0089630	CG10910	0.0025717	-0.539451
FBtr0307587	CR43377	0.00331906	-0.539266
FBtr0306546	CR43263	0.0308435	-0.538974
FBtr0071978	RpL37b	0.015384	-0.538004
FBtr0310556	ACXE	0.0308435	-0.537716
FBtr0080432	Pk34A	0.015384	-0.536327
FBtr0076232	Elo68alpha	0.00331906	-0.536
FBtr0083418	CG17477	0.0464198	-0.534833
FBtr0087942	achi	0.00447253	-0.529721
FBtr0087943	achi	0.00447253	-0.529721
FBtr0273261	dsb	0.00447253	-0.528251
FBtr0080551	CG7968	0.00447253	-0.525347
FBtr0087004	Amy-p	0.00331906	-0.523957
FBtr0079713	Peritrophin-15a	0.00569179	-0.523525
FBtr0306236	CG17018	0.015384	-0.521563
FBtr0309300	CR43471	0.0464198	-0.52073
FBtr0085860	Smvt	0.00447253	-0.520089
FBtr0310544	dsb	0.00569179	-0.51904
FBtr0075321	CG9701	0.00756688	-0.515782
FBtr0085652	Jon99Fi	0.00447253	-0.514058
FBtr0080754	CG7631	0.0198842	-0.513934
FBtr0084810	to	0.00569179	-0.512763
FBtr0085909	CG11630	0.0124452	-0.512255
FBtr0082926	CG31321	0.015384	-0.511777
FBtr0089047	CG30385	0.0308435	-0.511209
FBtr0086983	Amy-d	0.00569179	-0.50986
FBtr0082651	Gnmt	0.00569179	-0.509458
FBtr0087857	CG17580	0.0370107	-0.508968
FBtr0071619	CG10505	0.0198842	-0.508243
FBtr0084370		0.0124452	-0.507515
FBtr0085956	CG17018	0.0198842	-0.505961
FBtr0085957	CG17018	0.0198842	-0.505961
FBtr0085958	CG17018	0.0198842	-0.505961
FBtr0306235	CG17018	0.0198842	-0.505961
FBtr0079868	CG17633	0.00569179	-0.505022
FBtr0305615	CR43160	0.0242178	-0.504477
FBtr0083329	CG17562	0.00756688	-0.503892
FBtr0083790	CG11407	0.00756688	-0.500827
FBtr0305038	Gld2	0.00756688	-0.50065
FBtr0302857	CG42685	0.015384	-0.500339
FBtr0076567	Cpr66D	0.015384	-0.499805
FBtr0301033	CG3347	0.0308435	-0.499387
FBtr0086512	rib	0.015384	-0.498404
FBtr0330058	rib	0.015384	-0.498404
FBtr0088921	CG2070	0.0124452	-0.495225
FBtr0071069		0.0370107	-0.494608
FBtr0330057	rib	0.0198842	-0.493394
FBtr0303748	dikar	0.015384	-0.49338
FBtr0071782	CG3290	0.00949202	-0.49258
FBtr0310204	Gld2	0.00949202	-0.490741
FBtr0081025	Prosbeta5R2	0.015384	-0.490533
FBtr0072351	Ssl	0.0198842	-0.489565
FBtr0073908	CG1461	0.00949202	-0.489444
FBtr0076914	CG8628	0.0124452	-0.488793
FBtr0301218	CG8628	0.0124452	-0.488793
FBtr0330015		0.00949202	-0.488132
FBtr0083335	nonA-l	0.0124452	-0.487775
FBtr0073941	hog	0.0464198	-0.487483
FBtr0087486	CG10104	0.0464198	-0.486543
FBtr0076591	CG5804	0.00949202	-0.486526
FBtr0071840	CG10344	0.0242178	-0.486124
FBtr0071841	CG10344	0.0242178	-0.486124
FBtr0084548	Npc2f	0.0124452	-0.485519
FBtr0078852	laf	0.015384	-0.485214
FBtr0081703	CG1138	0.015384	-0.485198
FBtr0081376	CG17571	0.00949202	-0.485051
FBtr0075108	bora	0.0242178	-0.484238
FBtr0330637	net	0.0198842	-0.483064
FBtr0084441	CG31148	0.0124452	-0.482615
FBtr0333727	nonA-l	0.0124452	-0.482387
FBtr0079971	CG13131	0.015384	-0.482346
FBtr0273335		0.015384	-0.482346
FBtr0072518	CG32845	0.0308435	-0.482092
FBtr0080281	Cry	0.015384	-0.481117
FBtr0072333	CG30161	0.0308435	-0.481063
FBtr0330366		0.0370107	-0.480699
FBtr0087754	CG4734	0.0124452	-0.479145
FBtr0303850	CG42831	0.0308435	-0.478342
FBtr0305681	PK1-R	0.0242178	-0.477793
FBtr0080433	CG5204	0.0242178	-0.47755
FBtr0080786	CG18109	0.0124452	-0.472543
FBtr0082202	Npc2d	0.0198842	-0.469917
FBtr0331446	twe	0.015384	-0.469442
FBtr0330007	CG43729	0.015384	-0.469127
FBtr0330008		0.015384	-0.469127
FBtr0289982	CG17150	0.015384	-0.468666
FBtr0080201	hgo	0.015384	-0.467966
FBtr0070100	pcl	0.0308435	-0.467288
FBtr0081302	CG16772	0.015384	-0.466848
FBtr0091790	snmRNA:765	0.0464198	-0.464572
FBtr0080783	CG15254	0.0308435	-0.462735
FBtr0078273	CG3698	0.0308435	-0.459557
FBtr0079169	CG11149	0.0242178	-0.458622
FBtr0300695	CG11149	0.0242178	-0.458622
FBtr0332556	CG11149	0.0242178	-0.458622
FBtr0084197	SKIP	0.0198842	-0.457906
FBtr0330381	SKIP	0.0198842	-0.457906
FBtr0088748	Mal-A4	0.0198842	-0.457827
FBtr0079168	CG11149	0.0242178	-0.457468
FBtr0300696	CG11149	0.0242178	-0.457468
FBtr0083894	CG4335	0.0242178	-0.457195
FBtr0330364		0.0370107	-0.456617
FBtr0299507	Cap-G	0.0198842	-0.456116
FBtr0301325	Cap-G	0.0198842	-0.456116
FBtr0299947	CG14651	0.0242178	-0.455615
FBtr0331444	twe	0.0242178	-0.455149
FBtr0331445	twe	0.0242178	-0.455149
FBtr0075936	CG10943	0.0242178	-0.455077
FBtr0301028	SKIP	0.0198842	-0.454122
FBtr0080855	twe	0.0242178	-0.452958
FBtr0333457	CR43939	0.0308435	-0.452908
FBtr0082375	Ugt35b	0.0198842	-0.4519
FBtr0112865	heph	0.0198842	-0.450981
FBtr0300264	heph	0.0198842	-0.450981
FBtr0300270	heph	0.0198842	-0.450981
FBtr0088704	Jon44E	0.0242178	-0.450636
FBtr0083652	fru	0.0242178	-0.449216
FBtr0083642	fru	0.0242178	-0.448347
FBtr0083643	fru	0.0242178	-0.448347
FBtr0301284	fru	0.0242178	-0.448347
FBtr0088957	Drat	0.0198842	-0.44817
FBtr0088958	Drat	0.0198842	-0.44817
FBtr0084481	CG10184	0.0242178	-0.447421
FBtr0077067	Jon65Ai	0.0242178	-0.447313
FBtr0078196	mag	0.0242178	-0.446382
FBtr0083647	fru	0.0308435	-0.446295
FBtr0083646	fru	0.0308435	-0.446182
FBtr0305036	SKIP	0.0242178	-0.445065
FBtr0305037	SKIP	0.0242178	-0.445065
FBtr0307584	CR43380	0.0242178	-0.444929
FBtr0083651	fru	0.0308435	-0.443798
FBtr0112391	CG34198	0.0370107	-0.443351
FBtr0078098	CG11911	0.0242178	-0.443341
FBtr0080450	CG5945	0.0242178	-0.443254
FBtr0088956	Drat	0.0242178	-0.442863
FBtr0070006	CG9572	0.0242178	-0.441161
FBtr0303256	CG9572	0.0242178	-0.441161
FBtr0303257		0.0242178	-0.441161
FBtr0083648	fru	0.0308435	-0.441069
FBtr0301690	CG4318	0.0464198	-0.440947
FBtr0073045	CG11505	0.0242178	-0.440613
FBtr0083649	fru	0.0308435	-0.440167
FBtr0076496	Hsp26	0.0308435	-0.439789
FBtr0303751	dikar	0.0308435	-0.439596
FBtr0076548	CG5194	0.0464198	-0.438989
FBtr0333909	CG5194	0.0464198	-0.438989
FBtr0080365	Pkd2	0.0308435	-0.438799
FBtr0110944	CG34136	0.0464198	-0.438799
FBtr0300825	CG15523	0.0370107	-0.437173
FBtr0079153	CG14000	0.0464198	-0.436128
FBtr0082181	Invadolysin	0.0308435	-0.435838
FBtr0085403	CG11951	0.0370107	-0.434621
FBtr0306020	CG11951	0.0370107	-0.434621
FBtr0290037	CG8773	0.0370107	-0.433794
FBtr0113073		0.0308435	-0.433688
FBtr0306354	CG8786	0.0464198	-0.433668
FBtr0087954	CG8834	0.0308435	-0.433664
FBtr0331193	CG31752	0.0370107	-0.432353
FBtr0083640	fru	0.0308435	-0.432325
FBtr0083645	fru	0.0308435	-0.432325
FBtr0330040	fru	0.0308435	-0.432325
FBtr0303571		0.0370107	-0.432249
FBtr0307298		0.0370107	-0.432249
FBtr0081024	CG5681	0.0464198	-0.431724
FBtr0300265	heph	0.0308435	-0.430763
FBtr0071716	CG4021	0.0370107	-0.429526
FBtr0112367	CG34176	0.0464198	-0.429111
FBtr0085879	heph	0.0308435	-0.427998
FBtr0085882	heph	0.0308435	-0.427998
FBtr0085883	heph	0.0308435	-0.427998
FBtr0085884	heph	0.0308435	-0.427998
FBtr0085885	heph	0.0308435	-0.427998
FBtr0085886	heph	0.0308435	-0.427998
FBtr0306692	heph	0.0308435	-0.427998
FBtr0085881	heph	0.0308435	-0.427668
FBtr0300263	heph	0.0308435	-0.427668
FBtr0083824		0.0370107	-0.427351
FBtr0083650	fru	0.0370107	-0.426974
FBtr0332202	cmet	0.0370107	-0.425904
FBtr0332203	cmet	0.0370107	-0.425904
FBtr0332204	cmet	0.0370107	-0.425904
FBtr0332205	cmet	0.0370107	-0.425904
FBtr0084525	tbrd-1	0.0464198	-0.425783
FBtr0086477	Obp56d	0.0308435	-0.425513
FBtr0087904	ana3	0.0464198	-0.425181
FBtr0083641	fru	0.0370107	-0.425106
FBtr0309818	CR31429	0.0464198	-0.42458
FBtr0309819	CR31429	0.0464198	-0.42458
FBtr0071335	t	0.0370107	-0.422598
FBtr0071240	CG12116	0.0370107	-0.422442
FBtr0085887	heph	0.0370107	-0.42205
FBtr0300266	heph	0.0370107	-0.420657
FBtr0309817	CR31429	0.0464198	-0.420225
FBtr0306693	heph	0.0370107	-0.419027
FBtr0083644	fru	0.0464198	-0.417215
FBtr0307582	CR43382	0.0464198	-0.416698
FBtr0075894	Zmynd10	0.0464198	-0.416333
FBtr0084718	Trf4-2	0.0464198	-0.415845
FBtr0085888	heph	0.0370107	-0.415661
FBtr0075038	Acp76A	0.0464198	-0.414842
FBtr0308781	Acp76A	0.0464198	-0.414842
FBtr0085845	Acf1	0.0464198	-0.414485
FBtr0307097	CG43349	0.0464198	-0.412603
FBtr0113297	CG6051	0.0464198	-0.412333
FBtr0333710	CG3819	0.0464198	-0.411446
FBtr0112864	heph	0.0464198	-0.41096
FBtr0075048	CG3819	0.0464198	-0.410106
FBtr0080449	CG5867	0.0464198	-0.409061
FBtr0086671	GstE3	0.0464198	-0.408454
FBtr0078052	CG33127	0.0464198	-0.407354
FBtr0331512	orb2	0.0464198	-0.40272
FBtr0079791	CG9515	0.0464198	0.417058
FBtr0299780	CG9510	0.0464198	0.417058
FBtr0086728	CG15067	0.0464198	0.425494
FBtr0300844	CG15067	0.0464198	0.425556
FBtr0088349	Ndg	0.0464198	0.427259
FBtr0088350		0.0464198	0.427259
FBtr0086665	IM3	0.0464198	0.427384
FBtr0111189	CG40485	0.0464198	0.431086
FBtr0078066	Tspo	0.0370107	0.431802
FBtr0073763	Jafrac1	0.0370107	0.432043
FBtr0086892	P32	0.0464198	0.432493
FBtr0073764	Jafrac1	0.0370107	0.433844
FBtr0076140	Muc68Ca	0.0464198	0.43451
FBtr0089154	CG31997	0.0370107	0.436996
FBtr0100481	CG9510	0.0370107	0.437146
FBtr0089881	Nup154	0.0370107	0.438248
FBtr0089882		0.0370107	0.438248
FBtr0087715	CG30059	0.0464198	0.438784
FBtr0091958		0.0370107	0.441116
FBtr0071865	CG4250	0.0370107	0.442693
FBtr0309802	CG4250	0.0370107	0.442693
FBtr0073737	CG2453	0.0370107	0.444409
FBtr0077705	CG31689	0.0308435	0.444921
FBtr0077706	CG31689	0.0308435	0.444921
FBtr0077707	CG31689	0.0308435	0.444921
FBtr0073403	CG1582	0.0308435	0.449016
FBtr0077708	CG31689	0.0242178	0.450004
FBtr0082078	SpdS	0.0464198	0.451707
FBtr0331327	CG10189	0.0370107	0.454946
FBtr0081284	CG10189	0.0370107	0.457401
FBtr0075969	Gcn5	0.0242178	0.457886
FBtr0082365	CG17187	0.0464198	0.459372
FBtr0079282	CG9498	0.0198842	0.463192
FBtr0086632	CG15096	0.0198842	0.463746
FBtr0073847	Lig4	0.0242178	0.465009
FBtr0071441	CG2909	0.0242178	0.465352
FBtr0079766	CG13102	0.0308435	0.465877
FBtr0086666	CG16836	0.0308435	0.466295
FBtr0072493	Kaz1-ORFB	0.0464198	0.46831
FBtr0100851	Kaz1-ORFB	0.0464198	0.46831
FBtr0082027	CG8129	0.0198842	0.4692
FBtr0075626	mnd	0.0198842	0.469543
FBtr0075627	mnd	0.0198842	0.469543
FBtr0114529	mnd	0.0198842	0.469543
FBtr0334065		0.0198842	0.469543
FBtr0080617	NimB4	0.0370107	0.470283
FBtr0307342	CG6073	0.0308435	0.471849
FBtr0302551	CG32856	0.0464198	0.475334
FBtr0089056	Cyp9b1	0.0242178	0.477002
FBtr0084688	Rpb10	0.0242178	0.478111
FBtr0086551	cer	0.0198842	0.480963
FBtr0079423	Pvf2	0.0464198	0.482131
FBtr0329896	mthl8	0.015384	0.483408
FBtr0086633	CG15096	0.0124452	0.484332
FBtr0083295	Dhfr	0.0242178	0.485585
FBtr0110910	Dhfr	0.0242178	0.485585
FBtr0076775	Pdp1	0.0124452	0.486654
FBtr0332083	Pdp1	0.0124452	0.486654
FBtr0071555	CG15649	0.0242178	0.486675
FBtr0076776	Pdp1	0.0124452	0.486697
FBtr0076777	Pdp1	0.0124452	0.486697
FBtr0300499	Pdp1	0.0124452	0.486697
FBtr0332081	Pdp1	0.0124452	0.486697
FBtr0332082	Pdp1	0.0124452	0.486697
FBtr0087291	CG8299	0.0308435	0.486786
FBtr0073535	RPA3	0.0370107	0.490422
FBtr0082026	CG8129	0.0124452	0.4905
FBtr0086697	GstE11	0.0308435	0.490836
FBtr0076782	Pdp1	0.00949202	0.492672
FBtr0332080	Pdp1	0.00949202	0.492672
FBtr0084643	CG13618	0.0124452	0.492685
FBtr0083239	CG32856	0.0370107	0.495545
FBtr0079061	Cyp28d2	0.0242178	0.495848
FBtr0078210	CG4858	0.0124452	0.497606
FBtr0087417	CG7544	0.0464198	0.498235
FBtr0300324	CG7544	0.0464198	0.498235
FBtr0078484	CG7130	0.0308435	0.498577
FBtr0306535	Pdp1	0.00949202	0.499441
FBtr0308746	CG43403	0.0198842	0.502071
FBtr0072462	mthl8	0.015384	0.503999
FBtr0072334	Cpr60D	0.0464198	0.505137
FBtr0086667	CG15065	0.015384	0.506181
FBtr0300563	CG15649	0.015384	0.506685
FBtr0072404	Phk-3	0.0124452	0.507809
FBtr0301576	CG34331	0.00949202	0.508301
FBtr0309868	CG42662	0.015384	0.508806
FBtr0100588	Fuca	0.0308435	0.510304
FBtr0077854	CG4259	0.0370107	0.512312
FBtr0082608	GstD9	0.00949202	0.512837
FBtr0078339	CG7632	0.00756688	0.514691
FBtr0321281	CG7632	0.00756688	0.514691
FBtr0086674	GstE6	0.00756688	0.515904
FBtr0302554	CG42662	0.015384	0.517074
FBtr0073516	nod	0.00569179	0.52009
FBtr0273443	CG32816	0.015384	0.520519
FBtr0087319	CG30080	0.0124452	0.520784
FBtr0302553	CG30080	0.0124452	0.520784
FBtr0302555	CG42662	0.0124452	0.520784
FBtr0302556	CG42662	0.0124452	0.520784
FBtr0081205	CG9987	0.00756688	0.521456
FBtr0083711	CG14285	0.0242178	0.523381
FBtr0077389	CG3008	0.00569179	0.52393
FBtr0072767	Gk	0.00569179	0.524828
FBtr0072768	Gk	0.00569179	0.524828
FBtr0078982	TwdlG	0.0242178	0.526872
FBtr0086727	CG15068	0.00569179	0.527033
FBtr0310626	Zasp67	0.0242178	0.528648
FBtr0086181	Tsp42Ed	0.00447253	0.528991
FBtr0072770	Gk	0.00447253	0.529788
FBtr0072769	Gk	0.00447253	0.529955
FBtr0072771	Gk	0.00447253	0.530003
FBtr0085710	Cpr100A	0.0464198	0.534003
FBtr0078618	Obp83ef	0.0370107	0.534138
FBtr0077550	CG16704	0.015384	0.536511
FBtr0083528	CG17803	0.0242178	0.539771
FBtr0089049	Gadd45	0.00756688	0.541281
FBtr0080565	CG33307	0.00569179	0.541734
FBtr0076606	ImpE1	0.0308435	0.542982
FBtr0333057	ImpE1	0.0308435	0.542982
FBtr0074928	CG14102	0.0124452	0.54821
FBtr0076780	Pdp1	0.0025717	0.549482
FBtr0300500	Pdp1	0.0025717	0.549482
FBtr0071682	pirk	0.00331906	0.553474
FBtr0082600	lig3	0.00331906	0.555538
FBtr0083194	c(3)G	0.00569179	0.561312
FBtr0083196	c(3)G	0.00569179	0.561312
FBtr0310629	Zasp67	0.00756688	0.562814
FBtr0079071	vri	0.00188345	0.563266
FBtr0079070	vri	0.00188345	0.563898
FBtr0333794	DIP-alpha	0.00756688	0.564209
FBtr0300020	vri	0.00188345	0.564547
FBtr0083195	c(3)G	0.00569179	0.567781
FBtr0100864	mt:tRNA:K	0.0242178	0.569466
FBtr0310627	Zasp67	0.00949202	0.5715
FBtr0084387	wda	0.00331906	0.57211
FBtr0081867	RpA-70	0.00188345	0.573429
FBtr0087511	RpI1	0.00188345	0.573622
FBtr0073539	CG1561	0.00188345	0.574261
FBtr0112880		0.0025717	0.579817
FBtr0113242		0.0025717	0.579817
FBtr0078424	CG32444	0.00331906	0.580654
FBtr0081385	Uhg3	0.00569179	0.581808
FBtr0300249	Uhg3	0.00569179	0.581808
FBtr0300250	Uhg3	0.00569179	0.581808
FBtr0080002	lft	0.00188345	0.585879
FBtr0302490	lft	0.00188345	0.585879
FBtr0112633	Rgk2	0.0025717	0.589427
FBtr0114242		0.00756688	0.590221
FBtr0083360	CG10345	0.00104082	0.592599
FBtr0079195		0.00104082	0.59439
FBtr0301668	rad50	0.0014396	0.594534
FBtr0305323	rad50	0.0014396	0.594534
FBtr0290297		0.00104082	0.594722
FBtr0079194		0.00104082	0.595662
FBtr0310437	CG33978	0.00104082	0.599042
FBtr0310435	CG33978	0.00104082	0.599183
FBtr0301607	Ir76a	0.00188345	0.59989
FBtr0289990	CG30022	0.00104082	0.600723
FBtr0273308	stum	0.00447253	0.601078
FBtr0331982		0.00447253	0.601078
FBtr0084303	cd	0.0242178	0.60438
FBtr0301220		0.0242178	0.60531
FBtr0083354	CG14907	0.0014396	0.606329
FBtr0310436	CG33978	0.000785153	0.606743
FBtr0308251	CG33978	0.000785153	0.606896
FBtr0082720		0.000785153	0.611641
FBtr0082721	CG17327	0.000785153	0.611641
FBtr0074048	CG8105	0.015384	0.613584
FBtr0080290	CG12264	0.000560538	0.61471
FBtr0076004	Est-P	0.00756688	0.618378
FBtr0074866	obst-J	0.0124452	0.620223
FBtr0079133		0.00331906	0.621388
FBtr0301604	Ir76a	0.00331906	0.62223
FBtr0301606	Ir76a	0.00331906	0.62223
FBtr0289968	ppk29	0.00569179	0.622257
FBtr0289970	ppk29	0.00569179	0.622257
FBtr0089322	CG10638	0.0014396	0.624109
FBtr0301603	Ir76a	0.0025717	0.627494
FBtr0299803	Cpr57A	0.00569179	0.630311
FBtr0299804	Obp57d	0.00569179	0.630311
FBtr0289967	ppk29	0.00447253	0.630709
FBtr0289969	ppk29	0.00447253	0.630709
FBtr0302950	CG7236	0.0025717	0.6341
FBtr0080891	CG17904	0.000417539	0.638192
FBtr0330706	Slob	0.000417539	0.638216
FBtr0070298	CG14787	0.0464198	0.642594
FBtr0078699	rev7	0.0014396	0.642665
FBtr0086263	Cpr57A	0.00447253	0.643838
FBtr0307366	MRE16	0.00949202	0.646195
FBtr0085307	Sid	0.00447253	0.647021
FBtr0113181	Cpr76Bd	0.00104082	0.650637
FBtr0332755	Cpr76Bd	0.00104082	0.650637
FBtr0332756	Cpr76Bd	0.00104082	0.650637
FBtr0089560	Sardh	0.000560538	0.651825
FBtr0084216	CG18596	0.000294429	0.653788
FBtr0080286	escl	0.000560538	0.655663
FBtr0085488	Cad99C	0.000294429	0.656328
FBtr0303095	Cad99C	0.000294429	0.656328
FBtr0083327	CG14892	0.00104082	0.656673
FBtr0307364	CR40469	0.0124452	0.66042
FBtr0086749	CG10916	0.000294429	0.66114
FBtr0079651	CG17294	0.000417539	0.662387
FBtr0072241	Nxt1	0.000785153	0.668995
FBtr0084224	CG13856	0.00331906	0.669919
FBtr0075471	CG4962	0.00188345	0.670188
FBtr0076005	CG11529	0.00104082	0.67296
FBtr0307212	CG16978	0.000216682	0.673867
FBtr0332853	CG10916	0.000216682	0.679815
FBtr0086664	IM2	0.000150954	0.681022
FBtr0086325	CG16898	0.000109822	0.681685
FBtr0085386	CG11897	0.000109822	0.682471
FBtr0085387	CG11897	0.000109822	0.682471
FBtr0100558	Hsp22	0.000109822	0.684598
FBtr0100655	Hsp67Bb	0.000109822	0.684598
FBtr0088923	CG2064	0.000109822	0.688232
FBtr0333011	RPA2	0.000417539	0.689895
FBtr0081438	RPA2	0.000417539	0.690611
FBtr0077401	CG2837	0.00756688	0.692499
FBtr0077403	CG2837	0.00756688	0.692499
FBtr0113021	CG2837	0.00756688	0.692499
FBtr0330704	Slob	7.56059e-05	0.692643
FBtr0330705	Slob	7.56059e-05	0.692643
FBtr0081153	amd	0.00104082	0.694174
FBtr0080288	Qtzl	7.56059e-05	0.696476
FBtr0073264	RfC4	0.000417539	0.696756
FBtr0081154	amd	0.00104082	0.697357
FBtr0321269		7.56059e-05	0.698238
FBtr0085472	CG7567	0.0014396	0.699914
FBtr0077568	CG15414	0.0242178	0.702143
FBtr0088432	Def	0.00447253	0.703418
FBtr0082158	MtnA	5.44056e-05	0.704096
FBtr0302913	CR40100	0.00104082	0.705173
FBtr0076234	CG6272	7.56059e-05	0.708432
FBtr0087547	Arc2	0.000109822	0.709702
FBtr0332706	CG6272	7.56059e-05	0.711133
FBtr0084131	Burs	0.0242178	0.716349
FBtr0084987	CG6142	0.0370107	0.716439
FBtr0077402	CG2837	0.000417539	0.719847
FBtr0084116	CG6353	0.000109822	0.720013
FBtr0300364	CG34411	2.63635e-05	0.726735
FBtr0301735	CG12868	5.44056e-05	0.729001
FBtr0089321	CG10638	2.63635e-05	0.737942
FBtr0083113	CG6171	5.44056e-05	0.73953
FBtr0112926	CG6171	5.44056e-05	0.73953
FBtr0306899	CR43314	0.0242178	0.739568
FBtr0073729	CG32641	2.63635e-05	0.740799
FBtr0071697	CG30289	0.00949202	0.741574
FBtr0073728	CG32640	2.63635e-05	0.741733
FBtr0302926	Oaz	0.0124452	0.74304
FBtr0085449	ppk30	0.0242178	0.743916
FBtr0086476	Obp56a	2.63635e-05	0.745891
FBtr0332780	CR43868	1.7735e-05	0.749185
FBtr0332781	CR43868	1.7735e-05	0.749185
FBtr0332441	ppk30	0.0242178	0.750111
FBtr0088864	Odc2	0.0014396	0.756986
FBtr0071179	Corp	0.000417539	0.760188
FBtr0085670	PH4alphaPV	0.00756688	0.760294
FBtr0113558	snoRNA:Me28S-C2645c	0.00949202	0.765816
FBtr0330698	Slob	1.25044e-05	0.766173
FBtr0330702	Slob	1.25044e-05	0.766173
FBtr0307283	Corp	0.000294429	0.771616
FBtr0083049	CG4210	5.44056e-05	0.772078
FBtr0309248		5.44056e-05	0.772078
FBtr0075942	CG10960	5.80891e-06	0.778515
FBtr0071799	CG13502	0.0025717	0.77899
FBtr0302927	Oaz	0.00569179	0.782815
FBtr0091913	His4:CG33909	0.0370107	0.78372
FBtr0075941	CG10960	5.80891e-06	0.784115
FBtr0330697	Slob	8.31739e-06	0.78452
FBtr0330699	Slob	8.31739e-06	0.78452
FBtr0330700	Slob	8.31739e-06	0.78452
FBtr0330701	Slob	8.31739e-06	0.78452
FBtr0330703	Slob	8.31739e-06	0.78452
FBtr0076476	CG3448	1.7735e-05	0.784848
FBtr0100880	mt:ND4L	0.000417539	0.784885
FBtr0088831	mus205	8.31739e-06	0.785182
FBtr0333926	CG31324	5.44056e-05	0.785455
FBtr0075943	CG10960	5.80891e-06	0.787138
FBtr0332131	CG42255	7.56059e-05	0.79133
FBtr0071424	Yp2	0.0242178	0.79192
FBtr0113317	lectin-33A	0.000294429	0.794231
FBtr0089323	CG10725	2.63635e-05	0.794968
FBtr0087504	CG33469	0.00756688	0.795615
FBtr0091877	His4:CG33873	0.0370107	0.797079
FBtr0303800	CG42819	0.0198842	0.799022
FBtr0087922	Cpr49Ag	0.0370107	0.800447
FBtr0091891	His4:CG33887	0.0370107	0.805868
FBtr0079495	LKR	3.82088e-06	0.814406
FBtr0075960	ver	1.25044e-05	0.81919
FBtr0091871	His-Psi:CR33867	0.0242178	0.822902
FBtr0080285	dgt2	1.25044e-05	0.823738
FBtr0085926	His4:CG31611	0.0242178	0.832877
FBtr0091907	His4:CG33903	0.0370107	0.836609
FBtr0100890	mt:srRNA	3.7021e-05	0.838728
FBtr0080752	kek3	3.82088e-06	0.840899
FBtr0300848	kek3	3.82088e-06	0.840899
FBtr0331792	ver	8.31739e-06	0.842616
FBtr0091893	His4:CG33889	0.0242178	0.848278
FBtr0091889	His4:CG33885	0.0242178	0.850544
FBtr0091875	His4:CG33871	0.0198842	0.857213
FBtr0091909	His4:CG33905	0.0198842	0.858699
FBtr0301048	CG33465	0.015384	0.878738
FBtr0091879	His4:CG33875	0.0198842	0.879539
FBtr0072063	ItgaPS5	0.0198842	0.880572
FBtr0087609	St4	3.7021e-05	0.885358
FBtr0091887	His4:CG33883	0.015384	0.885784
FBtr0071419	Yp1	0.00331906	0.900891
FBtr0091911	His4:CG33907	0.0124452	0.929622
FBtr0081697	agt	5.16709e-07	0.937331
FBtr0076918	CG8620	2.64446e-06	0.939209
FBtr0273402	CG8620	2.64446e-06	0.939209
FBtr0080592	NimC4	0.00188345	0.940188
FBtr0091905	His4:CG33901	0.00949202	0.940703
FBtr0091885	His4:CG33881	0.0242178	0.94185
FBtr0091881	His4:CG33877	0.0198842	0.943378
FBtr0079471	Cyp4d21	9.35336e-08	0.944309
FBtr0301665	Try29F	1.72018e-06	0.948741
FBtr0082924	CG3259	8.31739e-06	0.961998
FBtr0300875	nyo	0.015384	0.966681
FBtr0300876	nyo	0.015384	0.966681
FBtr0084123	slou	2.64446e-06	0.970007
FBtr0330389	slou	2.64446e-06	0.970007
FBtr0305701	CG43164	0.00756688	0.970764
FBtr0305702	CG43164	0.00756688	0.970764
FBtr0305705	CG43164	0.00756688	0.970764
FBtr0113347	prt	5.16709e-07	0.971285
FBtr0088560	CG8083	1.7735e-05	0.971986
FBtr0088561	CG8083	1.7735e-05	0.971986
FBtr0088562	CG8083	1.7735e-05	0.971986
FBtr0304704	CG10445	1.72018e-06	0.977161
FBtr0091897	His4:CG33893	0.015384	0.977605
FBtr0070477	per	3.86986e-08	0.977807
FBtr0332311	per	3.86986e-08	0.977807
FBtr0072459	gol	3.86986e-08	0.978672
FBtr0300178	gol	3.86986e-08	0.978672
FBtr0300179	gol	3.86986e-08	0.978672
FBtr0306330	gol	3.86986e-08	0.978672
FBtr0085698	Spn100A	0.00949202	0.979523
FBtr0300685	CG10445	1.18032e-06	0.982278
FBtr0113557	snoRNA:Me28S-C2645b	0.00104082	0.991405
FBtr0071484	Ipod	0.00949202	0.994127
FBtr0080763	Ku80	3.86986e-08	1.00155
FBtr0091895	His4:CG33891	0.0124452	1.00252
FBtr0091903	His4:CG33899	0.0124452	1.00446
FBtr0308241	CG13502	0.000216682	1.00675
FBtr0091901	His4:CG33897	0.00949202	1.01858
FBtr0302213	CG9150	5.44056e-05	1.01947
FBtr0113103		0.000216682	1.0235
FBtr0072445	tRNA:CR30198	0.000785153	1.02889
FBtr0072446	tRNA:CR30199	0.000785153	1.02889
FBtr0072447	tRNA:CR30200	0.000785153	1.02889
FBtr0071979	CG9876	0.015384	1.03741
FBtr0075134	CG13699	0.0198842	1.0399
FBtr0305703	CG43164	0.0025717	1.04048
FBtr0076547	Doc2	0.000785153	1.04205
FBtr0100559	Hsp22	6.27655e-09	1.04272
FBtr0082335	CG14695	3.28658e-07	1.04496
FBtr0070067	CG3777	3.28658e-07	1.0481
FBtr0070068	CG3777	3.28658e-07	1.0481
FBtr0071928	Cyp6d2	9.55669e-09	1.05347
FBtr0084913	CG14545	0.0242178	1.0541
FBtr0089524	nan	0.00756688	1.05705
FBtr0321258	nan	0.00756688	1.05705
FBtr0085103	CG14258	0.0370107	1.06534
FBtr0075464	CG13068	0.015384	1.07283
FBtr0087973	CG8850	1.18032e-06	1.07992
FBtr0087972	CG8850	7.59264e-07	1.08317
FBtr0087503	CG33468	0.00569179	1.09456
FBtr0087676	link	0.00949202	1.11184
FBtr0086801	CG14490	0.0370107	1.14845
FBtr0091899	His4:CG33895	0.0025717	1.14856
FBtr0074603	phm	0.000417539	1.15179
FBtr0080275	Mal-B1	2.10972e-10	1.15552
FBtr0333254	tim	1.35466e-10	1.16622
FBtr0333255	tim	1.35466e-10	1.16669
FBtr0082378	Ugt86Di	1.7735e-05	1.19839
FBtr0333253	tim	5.01382e-11	1.20314
FBtr0333256	tim	5.01382e-11	1.20314
FBtr0333257		5.01382e-11	1.20314
FBtr0333258	tim	5.01382e-11	1.20314
FBtr0082385	Irbp	1.35466e-10	1.207
FBtr0077567	tim	5.01382e-11	1.21044
FBtr0333252	tim	5.01382e-11	1.2107
FBtr0333259	tim	5.01382e-11	1.2107
FBtr0084052		0.00331906	1.21319
FBtr0112789	TkR86C	3.77322e-09	1.24538
FBtr0100889	mt:tRNA:V	0.0198842	1.24545
FBtr0079838		0.000109822	1.25625
FBtr0306927	CG43333	0.00104082	1.2581
FBtr0082315	TkR86C	2.46304e-09	1.28045
FBtr0079837	gcm2	7.56059e-05	1.28121
FBtr0073839	CG32625	1.7735e-05	1.28633
FBtr0304601		3.61456e-10	1.32331
FBtr0073752	CG12716	0.0124452	1.33453
FBtr0091451		1.35466e-10	1.33522
FBtr0079925	Cyp4e3	3.8386e-12	1.33773
FBtr0113232	CCHa1	1.05413e-11	1.38648
FBtr0332552	mthl11	0.015384	1.40532
FBtr0332553	mthl11	0.015384	1.40532
FBtr0080213	mre11	3.8386e-12	1.41078
FBtr0308750		3.8386e-12	1.41078
FBtr0084242	CG5391	9.55669e-09	1.41948
FBtr0081954	osk	5.44056e-05	1.46295
FBtr0081956	osk	5.44056e-05	1.46295
FBtr0112769	CG11741	9.55669e-09	1.47919
FBtr0073673		0.0370107	1.49092
FBtr0072370	spz6	2.2192e-07	1.5001
FBtr0114540	CG5172	0.0464198	1.52169
FBtr0072803	CG13930	0.0308435	1.52475
FBtr0080059	RnrL	3.25184e-13	1.55066
FBtr0075844	CG14110	0.0308435	1.56601
FBtr0114539	CG5172	0.0308435	1.5766
FBtr0085448	ppk21	7.56059e-05	1.71662
FBtr0332440	ppk21	7.56059e-05	1.71662
FBtr0076789	mthl6	0.000417539	1.72411
FBtr0084331		2.43094e-12	1.74122
FBtr0078522	CG11370	0.00447253	1.83505
FBtr0330172	CG11370	0.00447253	1.83505
FBtr0079203	Muc26B	0.000150954	1.84812
FBtr0079239	Vm26Aa	0.0242178	1.87408
FBtr0333232	Vm26Aa	0.0242178	1.87408
FBtr0077021	Acp65Aa	5.44056e-05	1.87537
FBtr0302954	CG42704	0.0464198	1.91122
FBtr0304146	Kaz1-ORFA	3.7021e-05	1.99572
FBtr0075101	CG7271	0.0124452	2.0008
FBtr0075112	term	0.0198842	2.06734
FBtr0073612	dy	0.000785153	2.08627
FBtr0080521	Vm34Ca	0.0370107	2.11792
FBtr0077004	Or65a	0.000150954	2.16291
FBtr0083444	Eh	0.0308435	2.19574
FBtr0077005	Or65b	5.16709e-07	2.3707
FBtr0075893	CG14115	0.0370107	2.40508
FBtr0084896	CG4582	7.84571e-11	2.51638
FBtr0078725	cas	3.7021e-05	3.01219
FBtr0076716	CG7201	1.13909e-13	4.91375
FBtr0332135	CG7201	1.13909e-13	4.91375

## Sheet: rad864
FBtr	Gene Symbol	rad_1200_FDR	rad_1200_lgFC
FBtr0301119		4.3756e-06	-3.06304
FBtr0089324	Lsp2	0.000290981	-2.60841
FBtr0085153	CG17192	0.0169918	-2.5739
FBtr0301120		3.26191e-05	-2.38403
FBtr0301118		5.84513e-06	-2.30104
FBtr0082060	CG8147	5.68069e-05	-2.26175
FBtr0071304	CG12057	0.025264	-2.2074
FBtr0332623	CG12057	0.025264	-2.2074
FBtr0300022		9.06759e-06	-2.0233
FBtr0113756		1.11692e-05	-1.98606
FBtr0302237		0.00223826	-1.97961
FBtr0077152	blanks	4.3756e-06	-1.94017
FBtr0302987	CG32507	0.00943431	-1.87215
FBtr0307503		1.58229e-05	-1.85478
FBtr0309970	CG14811	0.0011566	-1.81664
FBtr0077182	CG15213	0.00223826	-1.77371
FBtr0082876	CG9925	0.000502485	-1.7616
FBtr0077422	CG3251	0.000502485	-1.7379
FBtr0304873	CG43088	0.0011566	-1.73053
FBtr0086514	CG18607	0.0011566	-1.72354
FBtr0332419	CG43843	0.000825337	-1.66777
FBtr0307108	CR43358	0.00510658	-1.63758
FBtr0333546	Phf7	6.81585e-05	-1.6323
FBtr0302286		0.000825337	-1.61072
FBtr0302217		0.019086	-1.59662
FBtr0114103		0.0078914	-1.59647
FBtr0309983	CR43627	0.000247193	-1.57886
FBtr0074560	CG15056	0.000290981	-1.57102
FBtr0333547	Phf7	9.8444e-05	-1.56414
FBtr0300318	Sfp79B	0.0225641	-1.52616
FBtr0085290	CG1894	0.00014182	-1.51703
FBtr0070027	Phf7	0.000172109	-1.50215
FBtr0304364	</td	0.025264	-1.48867
FBtr0309508	CR43484	0.0331832	-1.4882
FBtr0309509	CR43484	0.0331832	-1.4882
FBtr0302220		0.00580581	-1.48414
FBtr0070374	CG14810	0.00309111	-1.48279
FBtr0309971	CG14810	0.00309111	-1.48279
FBtr0077067	Jon65Ai	0.0225641	-1.44609
FBtr0333135	CG43915	0.00424753	-1.44323
FBtr0087555	CG30075	0.00223826	-1.44246
FBtr0075617	CG7804	5.68069e-05	-1.43971
FBtr0332815	CG7804	5.68069e-05	-1.43971
FBtr0070546	CG3526	0.0011566	-1.4217
FBtr0113325	CG3526	0.00161286	-1.40739
FBtr0309984	CR43627	0.0106622	-1.39634
FBtr0304363	mir-997	0.00696177	-1.39468
FBtr0111154		0.00309111	-1.37327
FBtr0077863	CG15353	0.00100029	-1.36366
FBtr0082016	HP1e	0.00696177	-1.35878
FBtr0113891		0.000353336	-1.35862
FBtr0302215		0.00510658	-1.34918
FBtr0082853	Rbp4	0.000172109	-1.33153
FBtr0079779	Rcd-1r	0.00100029	-1.30766
FBtr0112360	CG34169	0.00309111	-1.30477
FBtr0073653	Cpr11B	0.025264	-1.30408
FBtr0333157	Cpr11B	0.025264	-1.30408
FBtr0085462	Obp99b	0.00424753	-1.30366
FBtr0333198	Obp99b	0.00424753	-1.30366
FBtr0071853	CG3927	0.00014182	-1.30316
FBtr0332949		0.0225641	-1.2942
FBtr0081689	Ccp84Ag	0.0432264	-1.27323
FBtr0088799	CG30375	0.0297362	-1.26778
FBtr0080621	CG32971	0.000710845	-1.25752
FBtr0086511	tbrd-2	0.000290981	-1.24711
FBtr0073092	CG12078	0.000502485	-1.24661
FBtr0308063	CG12078	0.000502485	-1.24661
FBtr0273369	Npc2e	0.00424753	-1.24451
FBtr0114462	CG32971	0.000825337	-1.2295
FBtr0114463	CG32971	0.000825337	-1.2295
FBtr0080814	CG18518	0.00100029	-1.20921
FBtr0304636	CG43054	0.0078914	-1.2088
FBtr0305657	Muc30E	0.00140026	-1.20123
FBtr0289983	CG17150	0.00100029	-1.19288
FBtr0299796	CG42329	0.000353336	-1.19
FBtr0080432	Pk34A	0.00161286	-1.18551
FBtr0073373	CG32232	0.00058599	-1.17776
FBtr0077929	CG31928	0.0331832	-1.17506
FBtr0079767	CG12439	0.012704	-1.17069
FBtr0085949	CG31600	0.00424753	-1.1652
FBtr0112793	aub	0.00161286	-1.14275
FBtr0332014	CR43803	0.0011566	-1.13931
FBtr0085738	Prosalpha3T	0.00223826	-1.13543
FBtr0087849	wuc	0.0078914	-1.13462
FBtr0113076	wuc	0.0078914	-1.13462
FBtr0080165	aub	0.00161286	-1.12936
FBtr0083864	CG10887	0.0011566	-1.12422
FBtr0086133	Cyp6a2	0.00424753	-1.12174
FBtr0073938	Ag5r2	0.0078914	-1.0973
FBtr0081024	CG5681	0.0011566	-1.09626
FBtr0071861	nsr	0.000825337	-1.08389
FBtr0073918	betaNACtes6	0.00372464	-1.08231
FBtr0078596	Osi6	0.0143141	-1.07278
FBtr0083006	RpS5b	0.00161286	-1.06634
FBtr0308031	RpS5b	0.00161286	-1.06634
FBtr0075369	Nplp3	0.00100029	-1.06478
FBtr0307362	CR43372	0.0297362	-1.06476
FBtr0085077	CG6295	0.019086	-1.06454
FBtr0077476	Art2	0.0143141	-1.06442
FBtr0087854	CG12374	0.0331832	-1.05992
FBtr0307499	CG30432	0.00270209	-1.05884
FBtr0077951	CG4415	0.00161286	-1.05828
FBtr0301087	CG4415	0.00195012	-1.05536
FBtr0332794	CR43893	0.0331832	-1.05225
FBtr0085909	CG11630	0.00223826	-1.05034
FBtr0113261	CG7907	0.00140026	-1.05003
FBtr0113262	CG7907	0.00140026	-1.05003
FBtr0333471	CR43941	0.025264	-1.03747
FBtr0072050	yip3	0.00424753	-1.03722
FBtr0072051	yip3	0.00424753	-1.03722
FBtr0075512	CG10516	0.0143141	-1.03721
FBtr0309855	CG42869	0.00696177	-1.03248
FBtr0332512	CG43851	0.0225641	-1.02855
FBtr0078196	mag	0.012704	-1.02186
FBtr0085652	Jon99Fi	0.0143141	-1.01673
FBtr0084399	fzo	0.00161286	-1.00398
FBtr0273238	CG18190	0.00580581	-1.00199
FBtr0085512	Jon99Cii	0.0297362	-1.00175
FBtr0085502	Jon99Ciii	0.0331832	-1.00039
FBtr0306923	CG43319	0.00223826	-0.998312
FBtr0073914	betaNACtes3	0.00580581	-0.995159
FBtr0306546	CR43263	0.0169918	-0.987148
FBtr0304028	CG42857	0.0143141	-0.979897
FBtr0302494	CG18605	0.00580581	-0.979003
FBtr0304017	CG42852	0.0106622	-0.973159
FBtr0073363	CG12493	0.00223826	-0.96981
FBtr0332742	CG12493	0.00223826	-0.96981
FBtr0081516	dtr	0.00223826	-0.96801
FBtr0081703	CG1138	0.00309111	-0.967293
FBtr0085873	CG2053	0.00309111	-0.967077
FBtr0301302	Dhc98D	0.00223826	-0.966346
FBtr0301303	Dhc98D	0.00223826	-0.966346
FBtr0077539	lectin-24A	0.0432264	-0.964732
FBtr0080786	CG18109	0.00223826	-0.963065
FBtr0332396	CG30472	0.00943431	-0.95964
FBtr0089047	CG30385	0.0106622	-0.959626
FBtr0079199	CG31642	0.00309111	-0.959094
FBtr0079155	Acp26Aa	0.00195012	-0.958709
FBtr0305615	CR43160	0.0078914	-0.95307
FBtr0302240		0.0331832	-0.952432
FBtr0303850	CG42831	0.00696177	-0.947748
FBtr0329837		0.0331832	-0.946941
FBtr0089267	betaNACtes1	0.0225641	-0.940267
FBtr0088494	CG1648	0.00223826	-0.935053
FBtr0331961	CG43788	0.00270209	-0.931749
FBtr0112536	CG34334	0.0169918	-0.931586
FBtr0079056	Jon25Biii	0.00270209	-0.921961
FBtr0087944	vis	0.00424753	-0.90541
FBtr0087945	vis	0.00424753	-0.90541
FBtr0083890	MtnB	0.0388719	-0.900861
FBtr0080734	esg	0.00696177	-0.900722
FBtr0088704	Jon44E	0.0143141	-0.895451
FBtr0300265	heph	0.00424753	-0.894697
FBtr0080365	Pkd2	0.00510658	-0.894308
FBtr0075089	CG12477	0.0106622	-0.893257
FBtr0072333	CG30161	0.012704	-0.892998
FBtr0310556	ACXE	0.0297362	-0.892442
FBtr0289982	CG17150	0.00424753	-0.892098
FBtr0309809	CR43608	0.025264	-0.885816
FBtr0079868	CG17633	0.00424753	-0.883843
FBtr0112865	heph	0.00424753	-0.876899
FBtr0300264	heph	0.00424753	-0.876899
FBtr0300270	heph	0.00424753	-0.876899
FBtr0076454	Hsp27	0.00510658	-0.874685
FBtr0081054	Acp36DE	0.00424753	-0.872201
FBtr0089046	CG33140	0.00696177	-0.872059
FBtr0075195	CG6052	0.0331832	-0.871016
FBtr0079624	Spn28F	0.00424753	-0.870352
FBtr0071716	CG4021	0.00580581	-0.868151
FBtr0305038	Gld2	0.00510658	-0.866311
FBtr0084301	CG17625	0.0331832	-0.863249
FBtr0305958	CG15233	0.0331832	-0.863053
FBtr0080773	CycE	0.0106622	-0.862871
FBtr0080774	CycE	0.0106622	-0.862871
FBtr0085880	heph	0.00580581	-0.861865
FBtr0310204	Gld2	0.00510658	-0.860712
FBtr0085888	heph	0.00580581	-0.860079
FBtr0306236	CG17018	0.0143141	-0.859982
FBtr0085887	heph	0.00580581	-0.85935
FBtr0300266	heph	0.00580581	-0.858725
FBtr0306693	heph	0.00580581	-0.858237
FBtr0082202	Npc2d	0.0078914	-0.855474
FBtr0084525	tbrd-1	0.0078914	-0.85479
FBtr0300267	heph	0.00580581	-0.852698
FBtr0300268	heph	0.00580581	-0.852698
FBtr0085879	heph	0.00580581	-0.850926
FBtr0085882	heph	0.00580581	-0.850926
FBtr0085883	heph	0.00580581	-0.850926
FBtr0085884	heph	0.00580581	-0.850926
FBtr0085885	heph	0.00580581	-0.850926
FBtr0085886	heph	0.00580581	-0.850926
FBtr0306692	heph	0.00580581	-0.850926
FBtr0299947	CG14651	0.0078914	-0.84908
FBtr0085881	heph	0.00580581	-0.848765
FBtr0300263	heph	0.00580581	-0.848765
FBtr0078478	Act79B	0.0078914	-0.845601
FBtr0334090	Act79B	0.0078914	-0.845601
FBtr0080674	CG33309	0.0078914	-0.845311
FBtr0085956	CG17018	0.0169918	-0.845135
FBtr0085957	CG17018	0.0169918	-0.845135
FBtr0085958	CG17018	0.0169918	-0.845135
FBtr0306235	CG17018	0.0169918	-0.845135
FBtr0084728	CycB3	0.00943431	-0.842621
FBtr0112804	Fas3	0.00580581	-0.838662
FBtr0301936	Sfp33A4	0.0331832	-0.838572
FBtr0087857	CG17580	0.0331832	-0.837353
FBtr0086834	ND-51L1	0.00943431	-0.834297
FBtr0301391	Fas3	0.00696177	-0.833568
FBtr0087393	ND-51L2	0.012704	-0.833383
FBtr0087394	ND-51L2	0.012704	-0.833383
FBtr0078223	atk	0.0169918	-0.83185
FBtr0112805	Fas3	0.00696177	-0.829549
FBtr0302238		0.0432264	-0.829327
FBtr0302857	CG42685	0.0143141	-0.82908
FBtr0080980	CG5043	0.0078914	-0.828086
FBtr0080775	CycE	0.0169918	-0.826373
FBtr0080776	CycE	0.0169918	-0.826373
FBtr0305561	CycE	0.0169918	-0.826373
FBtr0076810	CG7409	0.0331832	-0.825164
FBtr0081051	Fas3	0.00696177	-0.824523
FBtr0081052	Fas3	0.00696177	-0.824523
FBtr0331570	atk	0.0169918	-0.823155
FBtr0112864	heph	0.0078914	-0.822672
FBtr0331193	CG31752	0.0106622	-0.820281
FBtr0078482	msopa	0.0078914	-0.81926
FBtr0075038	Acp76A	0.0078914	-0.818997
FBtr0308781	Acp76A	0.0078914	-0.818997
FBtr0083824		0.0106622	-0.81882
FBtr0334114	msopa	0.00943431	-0.813805
FBtr0077494	CG31960	0.0297362	-0.812184
FBtr0081350	CG10659	0.0106622	-0.810557
FBtr0321302	CG43702	0.0432264	-0.809429
FBtr0321303	CG43702	0.0432264	-0.809429
FBtr0081376	CG17571	0.00943431	-0.804317
FBtr0080777	CycE	0.025264	-0.801475
FBtr0079971	CG13131	0.0143141	-0.800194
FBtr0273335		0.0143141	-0.800194
FBtr0087126	CG7813	0.0106622	-0.800163
FBtr0085946	CG31703	0.019086	-0.798593
FBtr0084197	SKIP	0.0106622	-0.794489
FBtr0330381	SKIP	0.0106622	-0.794489
FBtr0087664	Ser8	0.0143141	-0.793489
FBtr0301033	CG3347	0.0331832	-0.791061
FBtr0075552	Eip71CD	0.012704	-0.788595
FBtr0075553	Eip71CD	0.012704	-0.788595
FBtr0075554	Eip71CD	0.012704	-0.788595
FBtr0330177	Eip71CD	0.012704	-0.788595
FBtr0301028	SKIP	0.0106622	-0.787909
FBtr0078852	laf	0.0143141	-0.787471
FBtr0304889	CG43106	0.0169918	-0.787216
FBtr0112423	CG34230	0.0432264	-0.784838
FBtr0309505	CR43482	0.0225641	-0.781704
FBtr0078645	CG14676	0.0169918	-0.779466
FBtr0305036	SKIP	0.012704	-0.777542
FBtr0305037	SKIP	0.012704	-0.777542
FBtr0084718	Trf4-2	0.0143141	-0.774138
FBtr0072518	CG32845	0.0297362	-0.772934
FBtr0082724	CG14383	0.0225641	-0.77232
FBtr0303531	Eip71CD	0.0143141	-0.770557
FBtr0091790	snmRNA:765	0.0388719	-0.769998
FBtr0330176	Eip71CD	0.0143141	-0.76968
FBtr0309988	CR43633	0.0331832	-0.766028
FBtr0081063	Ntf-2r	0.0432264	-0.763651
FBtr0082320	CG31467	0.019086	-0.7626
FBtr0080698		0.0388719	-0.75923
FBtr0074037	CG6324	0.0388719	-0.758618
FBtr0085934	CG31702	0.025264	-0.758198
FBtr0111152	CG40470	0.019086	-0.753674
FBtr0080099	CG31872	0.0143141	-0.752293
FBtr0071968	Klp59D	0.0169918	-0.751892
FBtr0085878	heph	0.0169918	-0.750651
FBtr0081025	Prosbeta5R2	0.025264	-0.742598
FBtr0071969	CG9899	0.0331832	-0.738214
FBtr0084915	Mst57Db	0.019086	-0.736704
FBtr0302037	CG2861	0.025264	-0.73538
FBtr0084589	Hsp68	0.0225641	-0.730717
FBtr0080433	CG5204	0.0388719	-0.730606
FBtr0085690	Jon99Fii	0.019086	-0.726075
FBtr0072351	Ssl	0.0388719	-0.721913
FBtr0082321	CG31391	0.025264	-0.721809
FBtr0073010	CG9970	0.025264	-0.72144
FBtr0079153	CG14000	0.0331832	-0.718861
FBtr0332424	CG30048	0.0388719	-0.71546
FBtr0332425	CG30048	0.0388719	-0.71546
FBtr0076914	CG8628	0.025264	-0.713904
FBtr0301218	CG8628	0.025264	-0.713904
FBtr0075737	CG7768	0.025264	-0.706854
FBtr0300764	CG12866	0.0388719	-0.70654
FBtr0300765	CG12866	0.0388719	-0.70654
FBtr0300805	CG18284	0.025264	-0.705354
FBtr0091496	Acp53C14c	0.0331832	-0.703532
FBtr0303024	Acp53C14c	0.0331832	-0.703532
FBtr0083405	CG5246	0.0388719	-0.70251
FBtr0303428	CG42782	0.0388719	-0.701646
FBtr0071083	CG32719	0.0331832	-0.698301
FBtr0075446	ATPsynbetaL	0.0331832	-0.697698
FBtr0331446	twe	0.0331832	-0.693056
FBtr0333457	CR43939	0.0432264	-0.691702
FBtr0082994	CG3610	0.0388719	-0.691623
FBtr0112735	CG34434	0.0297362	-0.691266
FBtr0072766	CG12035	0.0388719	-0.689748
FBtr0079701	Bace	0.0297362	-0.682491
FBtr0070006	CG9572	0.0388719	-0.682193
FBtr0303256	CG9572	0.0388719	-0.682193
FBtr0303257		0.0388719	-0.682193
FBtr0079167	CG14006	0.0432264	-0.677851
FBtr0332555	CG14006	0.0432264	-0.676826
FBtr0071542	Cht9	0.0432264	-0.676546
FBtr0080855	twe	0.0432264	-0.674363
FBtr0300450		0.0331832	-0.673478
FBtr0331444	twe	0.0432264	-0.671558
FBtr0331445	twe	0.0432264	-0.671558
FBtr0301169	mtsh	0.0432264	-0.670316
FBtr0301170	mtsh	0.0432264	-0.670316
FBtr0112866	heph	0.0331832	-0.669981
FBtr0078098	CG11911	0.0388719	-0.66408
FBtr0075653	CG13457	0.0432264	-0.660022
FBtr0075654	CG13457	0.0432264	-0.660022
FBtr0331512	orb2	0.0388719	-0.657025
FBtr0079699	Dh31	0.0388719	-0.656331
FBtr0079700	Dh31	0.0388719	-0.656331
FBtr0113817	CG40178	0.0432264	-0.656022
FBtr0333869	CG40178	0.0432264	-0.656022
FBtr0113818	CG40178	0.0432264	-0.654574
FBtr0331511	orb2	0.0432264	-0.654456
FBtr0112636	Epac	0.0432264	-0.648554
FBtr0300269	heph	0.0432264	-0.647026
FBtr0077468	CG2955	0.0432264	-0.64654
FBtr0089623	eIF4G2	0.0432264	-0.64103
FBtr0331513	orb2	0.0432264	-0.640441
FBtr0074387	CG5010	0.0432264	0.76834
FBtr0075753	Hml	0.0432264	0.770578
FBtr0333020	Hml	0.0432264	0.770578
FBtr0073763	Jafrac1	0.0388719	0.778103
FBtr0073764	Jafrac1	0.0388719	0.780748
FBtr0087178	CG8060	0.0432264	0.78132
FBtr0100125	vir-1	0.0432264	0.783834
FBtr0305263	vir-1	0.0432264	0.783834
FBtr0071624	CG15661	0.0388719	0.792732
FBtr0110814	CG15661	0.0388719	0.792732
FBtr0083183	spn-E	0.0432264	0.798295
FBtr0071865	CG4250	0.0331832	0.806013
FBtr0309802	CG4250	0.0331832	0.806013
FBtr0089056	Cyp9b1	0.0432264	0.806671
FBtr0077305		0.0331832	0.816121
FBtr0078688	Snm1	0.0432264	0.818814
FBtr0089642	CG11710	0.0331832	0.820978
FBtr0089643	CG11710	0.0331832	0.820978
FBtr0076498	Fdxh	0.0388719	0.822661
FBtr0303475	Fdxh	0.0388719	0.822661
FBtr0300947	CG34001	0.0331832	0.828209
FBtr0334066	CG34001	0.0331832	0.828209
FBtr0301366	CG5142	0.0432264	0.830433
FBtr0081788	unc-45	0.025264	0.830789
FBtr0086674	GstE6	0.025264	0.831551
FBtr0082608	GstD9	0.025264	0.842181
FBtr0073403	CG1582	0.0225641	0.844537
FBtr0301277	Clbn	0.0225641	0.852106
FBtr0301278	Clbn	0.0225641	0.852447
FBtr0076253	hay	0.025264	0.856815
FBtr0077647	CG17264	0.025264	0.85727
FBtr0331628	CG17264	0.025264	0.859782
FBtr0114599	hay	0.025264	0.861902
FBtr0072235	eIF6	0.019086	0.864411
FBtr0083147	CG5205	0.019086	0.872394
FBtr0289990	CG30022	0.019086	0.873663
FBtr0075527	l(3)72Ab	0.0169918	0.881553
FBtr0085131	CG6066	0.025264	0.882933
FBtr0084688	Rpb10	0.0225641	0.886198
FBtr0091958		0.0169918	0.887015
FBtr0078210	CG4858	0.0169918	0.887147
FBtr0089881	Nup154	0.0169918	0.88732
FBtr0089882		0.0169918	0.88732
FBtr0075424	Cpr72Ec	0.0143141	0.890984
FBtr0306039	nbs	0.0169918	0.895067
FBtr0306040	nbs	0.0169918	0.895067
FBtr0306041		0.0169918	0.895067
FBtr0071390	CG9689	0.019086	0.895342
FBtr0086768	Ote	0.025264	0.896687
FBtr0273443	CG32816	0.0225641	0.900157
FBtr0080617	NimB4	0.0225641	0.901349
FBtr0071368	Lst8	0.0143141	0.910804
FBtr0086728	CG15067	0.012704	0.914777
FBtr0073737	CG2453	0.0143141	0.916243
FBtr0073847	Lig4	0.0143141	0.917291
FBtr0084123	slou	0.0432264	0.918396
FBtr0330389	slou	0.0432264	0.918396
FBtr0085488	Cad99C	0.0143141	0.919603
FBtr0303095	Cad99C	0.0143141	0.919603
FBtr0300844	CG15067	0.012704	0.920502
FBtr0084387	wda	0.0143141	0.926944
FBtr0112379	Rpb12	0.012704	0.933893
FBtr0087716	CG18278	0.0225641	0.937242
FBtr0075969	Gcn5	0.0106622	0.93881
FBtr0114242		0.025264	0.939954
FBtr0087715	CG30059	0.025264	0.940424
FBtr0085472	CG7567	0.0331832	0.943741
FBtr0073556	Karl	0.0143141	0.945875
FBtr0302913	CR40100	0.0331832	0.946059
FBtr0081290	CG10463	0.012704	0.95568
FBtr0082720		0.00943431	0.95975
FBtr0082721	CG17327	0.00943431	0.95975
FBtr0075522	DNApol-delta	0.0106622	0.960179
FBtr0081153	amd	0.025264	0.960872
FBtr0073557	Karl	0.012704	0.961504
FBtr0072404	Phk-3	0.00943431	0.967509
FBtr0329896	mthl8	0.0078914	0.969841
FBtr0086181	Tsp42Ed	0.00696177	0.972256
FBtr0080002	lft	0.00943431	0.972568
FBtr0302490	lft	0.00943431	0.972568
FBtr0081154	amd	0.0225641	0.979546
FBtr0072462	mthl8	0.00943431	0.981483
FBtr0083194	c(3)G	0.0106622	0.985306
FBtr0083196	c(3)G	0.0106622	0.985306
FBtr0075642	Prp31	0.00696177	0.985446
FBtr0310437	CG33978	0.00696177	0.986592
FBtr0310435	CG33978	0.00696177	0.988131
FBtr0076814	CG7457	0.0078914	0.989563
FBtr0310436	CG33978	0.00696177	0.990016
FBtr0084279	CG33107	0.0106622	0.990938
FBtr0308251	CG33978	0.00580581	0.991767
FBtr0086263	Cpr57A	0.0225641	0.99403
FBtr0083195	c(3)G	0.0106622	0.99637
FBtr0302504	l(2)03659	0.0143141	1.00489
FBtr0332999	l(2)03659	0.0143141	1.00489
FBtr0307369	Cht6	0.019086	1.0077
FBtr0307370	Cht6	0.019086	1.0077
FBtr0307371	Cht6	0.019086	1.0077
FBtr0307375	Cht6	0.019086	1.0077
FBtr0299803	Cpr57A	0.019086	1.0091
FBtr0299804	Obp57d	0.019086	1.0091
FBtr0078484	CG7130	0.0106622	1.00918
FBtr0082365	CG17187	0.0078914	1.01613
FBtr0087656	CG33470	0.00424753	1.01682
FBtr0303099	CG33470	0.00424753	1.0219
FBtr0087654	IM10	0.00424753	1.02304
FBtr0087655		0.00424753	1.02304
FBtr0078339	CG7632	0.00510658	1.02477
FBtr0321281	CG7632	0.00510658	1.02477
FBtr0304649	CG43064	0.00696177	1.0335
FBtr0085128	Ser	0.00580581	1.03431
FBtr0072869	Cpr62Bc	0.0432264	1.0408
FBtr0087972	CG8850	0.0297362	1.04282
FBtr0087973	CG8850	0.025264	1.04514
FBtr0081385	Uhg3	0.0078914	1.0469
FBtr0300249	Uhg3	0.0078914	1.0469
FBtr0300250	Uhg3	0.0078914	1.0469
FBtr0072242	Ssrp	0.00372464	1.05296
FBtr0084098	SIFaR	0.0078914	1.05755
FBtr0084099		0.0078914	1.05755
FBtr0301815	SIFaR	0.00696177	1.06804
FBtr0088959	Orc1	0.0143141	1.06985
FBtr0331327	CG10189	0.00424753	1.07284
FBtr0081284	CG10189	0.00424753	1.07551
FBtr0078699	rev7	0.00580581	1.0815
FBtr0078191	zye	0.025264	1.09108
FBtr0086665	IM3	0.00270209	1.09455
FBtr0074928	CG14102	0.00510658	1.09622
FBtr0289968	ppk29	0.0078914	1.09806
FBtr0289970	ppk29	0.0078914	1.09806
FBtr0079661	CG13386	0.025264	1.10098
FBtr0300364	CG34411	0.00223826	1.10728
FBtr0289967	ppk29	0.0078914	1.10784
FBtr0289969	ppk29	0.0078914	1.10784
FBtr0071441	CG2909	0.00270209	1.11102
FBtr0085307	Sid	0.0432264	1.12102
FBtr0073535	RPA3	0.00424753	1.12334
FBtr0073728	CG32640	0.00195012	1.12455
FBtr0073729	CG32641	0.00195012	1.12485
FBtr0306918	CR43334	0.0143141	1.1255
FBtr0078489	DNApol-eta	0.00424753	1.12956
FBtr0300853	CG42524	0.0106622	1.13946
FBtr0304712	CG42524	0.0106622	1.13946
FBtr0081373		0.00161286	1.1415
FBtr0081374	La	0.00161286	1.1415
FBtr0077389	CG3008	0.00161286	1.14416
FBtr0082600	lig3	0.00195012	1.14568
FBtr0301607	Ir76a	0.00223826	1.14861
FBtr0076185	Ir68a	0.025264	1.14915
FBtr0086666	CG16836	0.00195012	1.15864
FBtr0077393	Sgs1	0.0078914	1.15915
FBtr0083170	CG4525	0.0331832	1.16236
FBtr0082475	sad	0.0297362	1.17022
FBtr0086749	CG10916	0.00161286	1.17085
FBtr0301604	Ir76a	0.00309111	1.17564
FBtr0301606	Ir76a	0.00309111	1.17564
FBtr0113558	snoRNA:Me28S-C2645c	0.0297362	1.17623
FBtr0301603	Ir76a	0.00309111	1.18059
FBtr0075471	CG4962	0.00372464	1.18408
FBtr0089049	Gadd45	0.00161286	1.19216
FBtr0332853	CG10916	0.00140026	1.19345
FBtr0080891	CG17904	0.0011566	1.20683
FBtr0307372	Cht6	0.00580581	1.20827
FBtr0307373	Cht6	0.00580581	1.20827
FBtr0307374	Cht6	0.00580581	1.20827
FBtr0080286	escl	0.00161286	1.20884
FBtr0332131	CG42255	0.0432264	1.21152
FBtr0333725	CR43334	0.00943431	1.21253
FBtr0081867	RpA-70	0.00161286	1.21457
FBtr0333011	RPA2	0.00161286	1.21529
FBtr0081438	RPA2	0.00161286	1.21654
FBtr0085670	PH4alphaPV	0.0169918	1.23514
FBtr0080557	CG16884	0.00424753	1.24007
FBtr0113557	snoRNA:Me28S-C2645b	0.0432264	1.24453
FBtr0301735	CG12868	0.000825337	1.24511
FBtr0073264	RfC4	0.00140026	1.24607
FBtr0307307	CG43366	0.0331832	1.26402
FBtr0084216	CG18596	0.000710845	1.26464
FBtr0080290	CG12264	0.00058599	1.27511
FBtr0301668	rad50	0.00058599	1.27717
FBtr0305323	rad50	0.00058599	1.27717
FBtr0088923	CG2064	0.00058599	1.28384
FBtr0305617	CR10102	0.00161286	1.2885
FBtr0087504	CG33469	0.0143141	1.29773
FBtr0076234	CG6272	0.00058599	1.30267
FBtr0273348	CG13305	0.025264	1.30385
FBtr0273349	CG13305	0.025264	1.30385
FBtr0081205	CG9987	0.000502485	1.30741
FBtr0332706	CG6272	0.00058599	1.30784
FBtr0086664	IM2	0.000413956	1.3145
FBtr0087560	Arc1	0.00058599	1.31855
FBtr0083113	CG6171	0.000502485	1.34309
FBtr0112926	CG6171	0.000502485	1.34309
FBtr0087609	St4	0.00195012	1.34679
FBtr0083049	CG4210	0.000710845	1.35011
FBtr0309248		0.000710845	1.35011
FBtr0071179	Corp	0.00140026	1.35073
FBtr0082924	CG3259	0.00195012	1.35529
FBtr0307283	Corp	0.00140026	1.35967
FBtr0305701	CG43164	0.0432264	1.36532
FBtr0305702	CG43164	0.0432264	1.36532
FBtr0305705	CG43164	0.0432264	1.36532
FBtr0085710	Cpr100A	0.0078914	1.36837
FBtr0088831	mus205	0.000290981	1.37803
FBtr0301048	CG33465	0.0297362	1.39636
FBtr0305703	CG43164	0.0331832	1.40081
FBtr0075960	ver	0.000413956	1.41404
FBtr0080288	Qtzl	0.000203577	1.41707
FBtr0321269		0.000203577	1.42027
FBtr0100558	Hsp22	0.000290981	1.42959
FBtr0100655	Hsp67Bb	0.000290981	1.42959
FBtr0307212	CG16978	0.000203577	1.43217
FBtr0079837	gcm2	0.0331832	1.43908
FBtr0331792	ver	0.000290981	1.44334
FBtr0070067	CG3777	0.00058599	1.44571
FBtr0070068	CG3777	0.00058599	1.44571
FBtr0080285	dgt2	0.000290981	1.4632
FBtr0079651	CG17294	0.000203577	1.4635
FBtr0086613	CG15080	0.00372464	1.47594
FBtr0084116	CG6353	0.000172109	1.49844
FBtr0112880		0.00014182	1.51291
FBtr0113242		0.00014182	1.51291
FBtr0306899	CR43314	0.00424753	1.51768
FBtr0088080	Ir48b	0.0388719	1.52676
FBtr0085790	mey	0.0331832	1.53222
FBtr0083354	CG14907	0.00014182	1.53404
FBtr0074603	phm	0.0143141	1.53407
FBtr0072241	Nxt1	0.000172109	1.54917
FBtr0087547	Arc2	0.000119319	1.55208
FBtr0075464	CG13068	0.0432264	1.58363
FBtr0081697	agt	9.8444e-05	1.60771
FBtr0306897	CR43314	0.00424753	1.6134
FBtr0306898	CR43314	0.00424753	1.6134
FBtr0071979	CG9876	0.025264	1.61505
FBtr0072063	ItgaPS5	0.0078914	1.61961
FBtr0089322	CG10638	8.24307e-05	1.62476
FBtr0082678	alphagamma-element:CR32865	0.000290981	1.64494
FBtr0085698	Spn100A	0.0078914	1.66148
FBtr0112789	TkR86C	0.000172109	1.66697
FBtr0072463	Lsp1gamma	0.00580581	1.67005
FBtr0273301	CG6026	0.025264	1.67991
FBtr0089321	CG10638	5.68069e-05	1.69697
FBtr0082315	TkR86C	0.00014182	1.70162
FBtr0332780	CR43868	9.8444e-05	1.70282
FBtr0332781	CR43868	9.8444e-05	1.70282
FBtr0072370	spz6	0.00309111	1.71054
FBtr0076476	CG3448	4.71346e-05	1.71064
FBtr0076918	CG8620	9.8444e-05	1.71784
FBtr0273402	CG8620	9.8444e-05	1.71784
FBtr0306927	CG43333	0.0169918	1.71952
FBtr0304704	CG10445	8.24307e-05	1.7537
FBtr0300685	CG10445	8.24307e-05	1.75623
FBtr0080763	Ku80	3.26191e-05	1.76188
FBtr0309779	snoRNA:Irbp-a	0.0078914	1.76819
FBtr0085116	spn-D	0.0297362	1.77175
FBtr0080592	NimC4	0.000825337	1.80581
FBtr0071928	Cyp6d2	2.69466e-05	1.81738
FBtr0113232	CCHa1	3.26191e-05	1.81749
FBtr0300875	nyo	0.00372464	1.84682
FBtr0300876	nyo	0.00372464	1.84682
FBtr0331634	CG42367	0.00270209	1.87323
FBtr0085103	CG14258	0.0143141	1.89565
FBtr0071484	Ipod	0.00223826	1.90066
FBtr0084331		9.8444e-05	1.91825
FBtr0082385	Irbp	1.58229e-05	1.92468
FBtr0089524	nan	0.00309111	1.92797
FBtr0321258	nan	0.00309111	1.92797
FBtr0304601		3.26191e-05	1.93935
FBtr0087503	CG33468	0.00270209	1.94927
FBtr0100559	Hsp22	0.00161286	1.95934
FBtr0273328	Pex7	0.000825337	2.001
FBtr0084242	CG5391	0.000119319	2.00115
FBtr0113347	prt	1.58229e-05	2.00288
FBtr0082335	CG14695	2.26463e-05	2.02419
FBtr0082378	Ugt86Di	0.000203577	2.06865
FBtr0302213	CG9150	5.68069e-05	2.099
FBtr0112970	CG15252	0.0331832	2.1014
FBtr0307590	CG15252	0.0331832	2.1014
FBtr0076789	mthl6	0.025264	2.10285
FBtr0332817	CG43896	0.0225641	2.12644
FBtr0073839	CG32625	0.000203577	2.17102
FBtr0085448	ppk21	0.0078914	2.1789
FBtr0332440	ppk21	0.0078914	2.1789
FBtr0080213	mre11	8.00112e-06	2.19867
FBtr0308750		8.00112e-06	2.19867
FBtr0084052		0.0011566	2.21489
FBtr0081954	osk	0.000825337	2.22979
FBtr0081956	osk	0.000825337	2.22979
FBtr0308561	Cyp313a2	0.0225641	2.29586
FBtr0084913	CG14545	0.000413956	2.42089
FBtr0331296	CR43765	0.0432264	2.4532
FBtr0078522	CG11370	0.025264	2.50098
FBtr0330172	CG11370	0.025264	2.50098
FBtr0303379	CG13071	0.00424753	2.50528
FBtr0080059	RnrL	2.81743e-06	2.52819
FBtr0084896	CG4582	0.00058599	2.63595
FBtr0073612	dy	0.0143141	2.72746
FBtr0079203	Muc26B	0.00100029	2.78352
FBtr0329878	CG10953	0.0432264	2.8947
FBtr0077005	Or65b	0.00058599	3.04399
FBtr0077004	Or65a	0.00161286	3.06288
FBtr0077021	Acp65Aa	0.0011566	3.81304
FBtr0078725	cas	0.00161286	3.89896
FBtr0076196	Fad2	0.0432264	4.11798
FBtr0076716	CG7201	6.3996e-06	5.74425
FBtr0332135	CG7201	6.3996e-06	5.74425

## Sheet: starv
FBtr	Gene Symbol	starv_FDR	starv_lgFC
FBtr0082060	CG8147	0.00648771	-3.55085
FBtr0084486	CG10182	0.00176808	-2.45871
FBtr0074730	CG14205	0.000418075	-2.343
FBtr0077239	Npc1b	0.00176808	-1.85927
FBtr0082900	CG33109	0.00427904	-1.71373
FBtr0070881	CG32750	4.21206e-05	-1.52789
FBtr0304156		2.89849e-05	-1.43667
FBtr0304157	CG13607	2.89849e-05	-1.43667
FBtr0084585	CG13607	2.89849e-05	-1.43564
FBtr0081048	CG15155	0.000938278	-1.41029
FBtr0329926	CG15155	0.000938278	-1.41029
FBtr0309099	CG9837	1.6513e-06	-1.40281
FBtr0329828	CR17024	0.0353058	-1.38233
FBtr0084127	CG31233	0.00068591	-1.29771
FBtr0309098	CG9837	4.67078e-06	-1.29332
FBtr0089630	CG10910	0.0283485	-1.28014
FBtr0078196	mag	0.00057753	-1.25428
FBtr0071760	CG30281	0.00427904	-1.23795
FBtr0087789	sug	0.014107	-1.21513
FBtr0331985	sug	0.0202016	-1.17307
FBtr0074769	CG14219	0.0202016	-1.15123
FBtr0082727	CG7381	0.00176808	-1.1399
FBtr0331429	CG7381	0.00176808	-1.1399
FBtr0300360	CG33510	0.0389708	-1.13843
FBtr0082726	CG7381	0.00176808	-1.12998
FBtr0301219	CG7381	0.00176808	-1.12735
FBtr0331428	CG7381	0.00176808	-1.12735
FBtr0076894	CG14820	0.00176808	-1.07577
FBtr0084370		0.0389708	-1.0417
FBtr0078098	CG11911	0.00110951	-1.03689
FBtr0085077	CG6295	0.0283485	-1.03041
FBtr0072634	LysD	0.0389708	-0.944316
FBtr0086813	CG5773	0.00176808	-0.944213
FBtr0300928	CG30280	0.00176808	-0.938361
FBtr0300929	CG30280	0.00427904	-0.927118
FBtr0084989	CG31086	0.0283485	-0.909438
FBtr0084128	CG31198	0.00110951	-0.891625
FBtr0308572	CG15773	0.0283485	-0.857801
FBtr0070806	CG15773	0.0283485	-0.845483
FBtr0077040	Jon65Aiv	0.0480279	-0.833228
FBtr0089644	CG11892	0.0202016	-0.830978
FBtr0089645	CG11892	0.0202016	-0.830355
FBtr0290037	CG8773	0.00965833	-0.815863
FBtr0307341	CG31086	0.0353058	-0.805324
FBtr0077041	Jon65Aiii	0.0283485	-0.80515
FBtr0077129	CG10592	0.0389708	-0.798761
FBtr0083779	CG17752	0.00965833	-0.745972
FBtr0070411	CG2918	0.014107	-0.733754
FBtr0300792	CG2918	0.014107	-0.727763
FBtr0084537	CG5991	0.0480279	-0.715269
FBtr0084538	CG5991	0.0480279	-0.715269
FBtr0310079	eater	0.0283485	-0.69503
FBtr0081218	CG17544	0.0202016	-0.687027
FBtr0310395	CG43673	0.0480279	-0.667451
FBtr0073608	Hsc70-3	0.0389708	-0.665093
FBtr0071372	l(1)G0320	0.0389708	-0.661699
FBtr0073611	Hsc70-3	0.0389708	-0.656164
FBtr0073609	Hsc70-3	0.0389708	-0.65573
FBtr0073610	Hsc70-3	0.0389708	-0.65573
FBtr0084824	CG31300	0.014107	0.760911
FBtr0086707	CG5327	0.00368077	0.842005
FBtr0071053	CBP	0.0202016	0.845137
FBtr0071052	CBP	0.0283485	0.849323
FBtr0329894	CBP	0.0283485	0.849323
FBtr0084219	CG7059	0.00648771	0.856138
FBtr0079182	CG31643	0.0283485	0.873263
FBtr0084221	CG7059	0.0027735	0.916036
FBtr0084220	CG7059	0.00110951	0.922376
FBtr0075699	bmm	0.014107	0.957198
FBtr0300190	bmm	0.014107	0.957198
FBtr0084234	CG13857	0.0202016	0.984939
FBtr0332971	CG18858	0.00965833	1.02379
FBtr0081364	CG18858	0.00965833	1.02635
FBtr0081365	CG31683	0.00965833	1.02765
FBtr0330662	CG31683	0.00965833	1.0302
FBtr0078225	CG11796	0.0202016	1.0479
FBtr0078226	CG11796	0.0202016	1.0479
FBtr0081997	Nmdmc	0.00427904	1.05806
FBtr0100109	CG34054	0.00068591	1.08275
FBtr0081996	Nmdmc	0.00427904	1.0851
FBtr0083890	MtnB	0.00237061	1.09084
FBtr0307347	CG5493	8.75456e-05	1.11598
FBtr0070913	Spat	0.00150271	1.12733
FBtr0086713	CG5493	8.75456e-05	1.13927
FBtr0307348	CG5493	8.75456e-05	1.13927
FBtr0307349	CG5493	8.75456e-05	1.13927
FBtr0089927	CG7824	0.0389708	1.18352
FBtr0303035	CG7824	0.0389708	1.18352
FBtr0089049	Gadd45	2.89849e-05	1.18999
FBtr0083373	AdSL	1.62939e-05	1.19928
FBtr0302182	Sclp	0.0202016	1.20181
FBtr0303281	CG42751	0.00068591	1.21186
FBtr0073591	Sclp	0.0027735	1.2242
FBtr0331749		0.0027735	1.2242
FBtr0070827	CG3011	0.00965833	1.3101
FBtr0076457	aay	0.000210236	1.328
FBtr0290235	CG3011	0.00843207	1.32912
FBtr0100553	CG14245	0.0389708	1.39943
FBtr0077090	lin-28	0.0283485	1.4158
FBtr0331569	atk	0.014107	1.48691
FBtr0073777	CG1673	0.0027735	1.48883
FBtr0079068	Cyp4ac3	0.0480279	1.50263
FBtr0088656	CG13748	0.00965833	1.52911
FBtr0310107	CR43653	0.000418075	1.53484
FBtr0070866	CG5966	8.75456e-05	1.56558
FBtr0100353	ade3	0.00237061	1.67855
FBtr0077524	Thor	9.37464e-08	1.70656
FBtr0084710	CG11089	8.9321e-06	1.82798
FBtr0303477		8.9321e-06	1.82798
FBtr0303478		8.9321e-06	1.82798
FBtr0303479		8.9321e-06	1.82798
FBtr0303481		8.9321e-06	1.82798
FBtr0303482		8.9321e-06	1.82798
FBtr0303476	CG11089	4.67078e-06	1.84976
FBtr0304129	MtnE	8.9321e-06	1.87989
FBtr0086700		0.014107	1.99144
FBtr0086701	Pepck	0.014107	1.99144
FBtr0089628	CG10383	0.000210236	2.03796
FBtr0303457	GIIIspla2	4.21206e-05	2.04348
FBtr0079431	ade3	8.9321e-06	2.12061
FBtr0071186	Or7a	0.00427904	2.34175
FBtr0079219	ade2	0.0283485	2.34231
FBtr0079220	ade2	0.0283485	2.34231
FBtr0079221	ade2	0.0283485	2.34337
FBtr0078197	CG5955	1.31934e-08	2.48704
FBtr0088943	CG12826	2.28705e-09	2.88934
